# Supplementary material for: 4,4′-{[1,2-Phenyl­enebis(methyl­ene)]bis­(­oxy)}di­benzoic acid di­methyl­formamide disolvate
Source: Acta Crystallogr Sect E Struct Rep Online. 2014 Apr 12;70(Pt 5):o534–5. doi: 10.1107/S1600536814006795 (PMC4011299; doi:10.1107/S1600536814006795)
Supplement: Supplementary file 1 [file e-70-0o534-sup1.cif]

##############################################################################
#                                                                            #
# This CIF contains the data in a paper accepted for publication in          #
# Acta Crystallographica Section E. It conforms to the requirements of       #
# Notes for Authors for Acta Crystallographica Section E, and has been       #
# peer reviewed under the auspices of the IUCr Commission on Journals.       #
#                                                                            #
# Full details of the Crystallographic Information File format               #
# are given in the paper "The Crystallographic Information File (CIF):       #
# a New Standard Archive File for Crystallography" by S. R. Hall, F. H.      #
# Allen and I. D. Brown [Acta Cryst. (1991), A47, 655-685].                  #
#                                                                            #
# The current version of the core CIF dictionary is obtainable from          #
# ftp://ftp.iucr.org/pub/cif_core.dic.                                       #
#                                                                            #
# Software is freely available for graphical display of the structure(s)     #
# in this CIF. For information consult the CIF software page                 #
# http://www.iucr.org/resources/cif/software.                                #
#                                                                            #
# This file may be used for bona fide research purposes within the           #
# scientific community so long as proper attribution is given to the journal # 
# article from which it was obtained.                                        #
#                                                                            #
##############################################################################
data_I
_audit_creation_method     SHELXL-97
_database_code_depnum_ccdc_archive     'CCDC 994050'
_chemical_name_systematic
;
4,4'-{[1,2-Phenylenebis(methylene)]bis(oxy)}dibenzoic acid dimethylformamide
disolvate
;
_chemical_name_common     ?
_chemical_formula_moiety     'C22 H18 O6, 2(C3 H7 N O)'
_chemical_formula_sum     'C28 H32 N2 O8'
_chemical_formula_iupac     'C22 H18 O6, 2C3 H7 N O'
_chemical_formula_weight     524.56
_chemical_melting_point     ?
_symmetry_cell_setting     monoclinic
_symmetry_space_group_name_H-M     'C 2/c'
_symmetry_space_group_name_Hall     '-C 2yc'
loop_
    _symmetry_equiv_pos_as_xyz
    'x, y, z'
    '-x, y, -z+1/2'
    'x+1/2, y+1/2, z'
    '-x+1/2, y+1/2, -z+1/2'
    '-x, -y, -z'
    'x, -y, z-1/2'
    '-x+1/2, -y+1/2, -z'
    'x+1/2, -y+1/2, z-1/2'
_cell_length_a     12.568(3)
_cell_length_b     11.081(2)
_cell_length_c     19.688(4)
_cell_angle_alpha     90.00
_cell_angle_beta     98.04(3)
_cell_angle_gamma     90.00
_cell_volume     2715.0(9)
_cell_formula_units_Z     4
_cell_measurement_reflns_used     ?
_cell_measurement_theta_min     ?
_cell_measurement_theta_max     ?
_cell_measurement_temperature     293(2)
_exptl_crystal_description     block
_exptl_crystal_colour     colorless
_exptl_crystal_size_max     0.37
_exptl_crystal_size_mid     0.26
_exptl_crystal_size_min     0.21
_exptl_crystal_density_diffrn     1.283
_exptl_crystal_density_meas     ?
_exptl_crystal_density_method     'not measured'
_exptl_crystal_F_000     1112
_exptl_absorpt_coefficient_mu     0.094
_exptl_absorpt_correction_type     multi-scan
_exptl_absorpt_process_details     '(ABSCOR; Higashi, 1995)'
_exptl_absorpt_correction_T_min     0.7830
_exptl_absorpt_correction_T_max     1.0000
_exptl_special_details     ?
_diffrn_ambient_temperature     293(2)
_diffrn_radiation_type     MoK\a
_diffrn_radiation_wavelength     0.71073
_diffrn_radiation_source     'fine-focus sealed tube'
_diffrn_radiation_monochromator     graphite
_diffrn_measurement_device_type     'Rigaku R-AXIS RAPID IP'
_diffrn_measurement_method     \w
_diffrn_detector_area_resol_mean     ?
_diffrn_reflns_number     12992
_diffrn_reflns_av_R_equivalents     0.0227
_diffrn_reflns_av_sigmaI/netI     0.0190
_diffrn_reflns_theta_min     3.08
_diffrn_reflns_theta_max     27.48
_diffrn_reflns_theta_full     27.48
_diffrn_measured_fraction_theta_max     0.998
_diffrn_measured_fraction_theta_full     0.998
_diffrn_reflns_limit_h_min     -16
_diffrn_reflns_limit_h_max     16
_diffrn_reflns_limit_k_min     -14
_diffrn_reflns_limit_k_max     14
_diffrn_reflns_limit_l_min     -25
_diffrn_reflns_limit_l_max     24
_diffrn_standards_number     ?
_diffrn_standards_interval_count     ?
_diffrn_standards_interval_time     ?
_diffrn_standards_decay_%     0
_refine_special_details
;
Refinement of <i>F</i>^2^ against ALL reflections. The weighted <i>R</i>-factor
<i>wR</i> and goodness of fit <i>S</i> are based on <i>F</i>^2^, conventional
<i>R</i>-factors <i>R</i> are based on <i>F</i>, with <i>F</i> set to zero for
negative <i>F</i>^2^. The threshold expression of <i>F</i>^2^ >
\s(<i>F</i>^2^) is used only for calculating <i>R</i>-factors(gt) <i>etc</i>.
and is not relevant to the choice of reflections for refinement.
<i>R</i>-factors based on <i>F</i>^2^ are statistically about twice as large
as those based on <i>F</i>, and <i>R</i>- factors based on ALL data will be
even larger.
;
_reflns_number_total     3112
_reflns_number_gt     2522
_reflns_threshold_expression     I>2sigma(I)
_refine_ls_structure_factor_coef     Fsqd
_refine_ls_matrix_type     full
_refine_ls_R_factor_all     0.0492
_refine_ls_R_factor_gt     0.0420
_refine_ls_wR_factor_gt     0.1245
_refine_ls_wR_factor_ref     0.1316
_refine_ls_goodness_of_fit_ref     1.084
_refine_ls_restrained_S_all     1.084
_refine_ls_number_reflns     3112
_refine_ls_number_parameters     179
_refine_ls_number_restraints     0
_refine_ls_hydrogen_treatment     mixed
_refine_ls_weighting_scheme     calc
_refine_ls_weighting_details
         'calc w=1/[\s^2^(Fo^2^)+(0.0749P)^2^+0.5159P] where P=(Fo^2^+2Fc^2^)/3'
_atom_sites_solution_hydrogens     geom
_atom_sites_solution_primary     direct
_atom_sites_solution_secondary     difmap
_refine_ls_shift/su_max     0.004
_refine_ls_shift/su_mean     0.000
_refine_diff_density_max     0.202
_refine_diff_density_min     -0.178
_refine_ls_extinction_method     'SHELXL97 (Sheldrick, 2008)'
_refine_ls_extinction_coef     0.0067(9)
_refine_ls_extinction_expression
                                  'Fc^*^=kFc[1+0.001xFc^2^\l^3^/sin(2\q)]^-1/4^'
loop_
    _atom_type_symbol
    _atom_type_description
    _atom_type_scat_dispersion_real
    _atom_type_scat_dispersion_imag
    _atom_type_scat_source
    'C' 'C' 0.0033 0.0016
                         'International Tables Vol C Tables 4.2.6.8 and 6.1.1.4'
    'H' 'H' 0.0000 0.0000
                         'International Tables Vol C Tables 4.2.6.8 and 6.1.1.4'
    'N' 'N' 0.0061 0.0033
                         'International Tables Vol C Tables 4.2.6.8 and 6.1.1.4'
    'O' 'O' 0.0106 0.0060
                         'International Tables Vol C Tables 4.2.6.8 and 6.1.1.4'
_computing_data_collection     'RAPID-AUTO (Rigaku, 1998)'
_computing_cell_refinement     'RAPID-AUTO (Rigaku, 1998)'
_computing_data_reduction     'CrystalClear (Rigaku/MSC, 2002)'
_computing_structure_solution     'SHELXS97 (Sheldrick, 2008)'
_computing_structure_refinement     'SHELXL97 (Sheldrick, 2008)'
_computing_molecular_graphics     'DIAMOND (Brandenburg, 1999)'
_computing_publication_material     'SHELXTL (Sheldrick, 2008)'
loop_
    _atom_site_type_symbol
    _atom_site_label
    _atom_site_fract_x
    _atom_site_fract_y
    _atom_site_fract_z
    _atom_site_U_iso_or_equiv
    _atom_site_adp_type
    _atom_site_calc_flag
    _atom_site_refinement_flags
    _atom_site_occupancy
    _atom_site_symmetry_multiplicity
    _atom_site_disorder_assembly
    _atom_site_disorder_group
    O O1 0.40156(8) 0.62429(9) 0.44602(5) 0.0603(3) Uani d . 1 1 . .
    H H1A 0.3863(16) 0.701(2) 0.4567(11) 0.097(6) Uiso d . 1 1 . .
    O O2 0.25800(8) 0.64860(9) 0.36718(5) 0.0634(3) Uani d . 1 1 . .
    O O3 0.40553(7) 0.12257(8) 0.29461(5) 0.0542(3) Uani d . 1 1 . .
    O O4 0.37129(9) 0.84725(9) 0.48090(5) 0.0697(3) Uani d . 1 1 . .
    N N1 0.27647(9) 1.01724(11) 0.45297(6) 0.0612(3) Uani d . 1 1 . .
    C C1 0.33217(9) 0.58739(11) 0.39294(6) 0.0454(3) Uani d . 1 1 . .
    C C2 0.35606(9) 0.46508(10) 0.36834(6) 0.0426(3) Uani d . 1 1 . .
    C C3 0.43792(10) 0.39435(11) 0.40211(6) 0.0466(3) Uani d . 1 1 . .
    H H3A 0.4797 0.4243 0.4412 0.056 Uiso calc R 1 1 . .
    C C4 0.45868(10) 0.27970(11) 0.37878(6) 0.0477(3) Uani d . 1 1 . .
    H H4A 0.5140 0.2333 0.4017 0.057 Uiso calc R 1 1 . .
    C C5 0.39532(9) 0.23540(10) 0.32053(6) 0.0442(3) Uani d . 1 1 . .
    C C6 0.31335(10) 0.30568(12) 0.28570(7) 0.0523(3) Uani d . 1 1 . .
    H H6A 0.2716 0.2758 0.2466 0.063 Uiso calc R 1 1 . .
    C C7 0.29425(10) 0.41968(12) 0.30942(6) 0.0497(3) Uani d . 1 1 . .
    H H7A 0.2398 0.4667 0.2860 0.060 Uiso calc R 1 1 . .
    C C8 0.49311(10) 0.04951(11) 0.32584(6) 0.0477(3) Uani d . 1 1 . .
    H H8A 0.4838 0.0308 0.3728 0.057 Uiso calc R 1 1 . .
    H H8B 0.5604 0.0927 0.3264 0.057 Uiso calc R 1 1 . .
    C C9 0.49515(9) -0.06479(10) 0.28507(6) 0.0431(3) Uani d . 1 1 . .
    C C10 0.49017(10) -0.17419(11) 0.31849(7) 0.0522(3) Uani d . 1 1 . .
    H H10A 0.4834 -0.1747 0.3649 0.063 Uiso calc R 1 1 . .
    C C11 0.49509(11) -0.28268(11) 0.28426(7) 0.0574(3) Uani d . 1 1 . .
    H H11A 0.4917 -0.3552 0.3076 0.069 Uiso calc R 1 1 . .
    C C12 0.33915(15) 1.08831(15) 0.50625(9) 0.0759(5) Uani d . 1 1 . .
    H H12A 0.4015 1.0434 0.5255 0.114 Uiso calc R 1 1 . .
    H H12B 0.2962 1.1064 0.5416 0.114 Uiso calc R 1 1 . .
    H H12C 0.3613 1.1622 0.4869 0.114 Uiso calc R 1 1 . .
    C C13 0.18927(15) 1.07654(18) 0.40971(12) 0.0903(6) Uani d . 1 1 . .
    H H13A 0.1600 1.0227 0.3737 0.135 Uiso calc R 1 1 . .
    H H13B 0.2158 1.1479 0.3901 0.135 Uiso calc R 1 1 . .
    H H13C 0.1342 1.0983 0.4367 0.135 Uiso calc R 1 1 . .
    C C14 0.29748(12) 0.90176(14) 0.44604(8) 0.0617(4) Uani d . 1 1 . .
    H H14A 0.2537 0.8585 0.4126 0.074 Uiso calc R 1 1 . .
loop_
    _atom_site_aniso_label
    _atom_site_aniso_U_11
    _atom_site_aniso_U_22
    _atom_site_aniso_U_33
    _atom_site_aniso_U_12
    _atom_site_aniso_U_13
    _atom_site_aniso_U_23
    O1 0.0695(6) 0.0499(5) 0.0549(5) 0.0117(4) -0.0139(4) -0.0105(4)
    O2 0.0590(6) 0.0563(5) 0.0690(6) 0.0145(4) -0.0118(5) -0.0082(4)
    O3 0.0496(5) 0.0479(5) 0.0597(5) 0.0077(4) -0.0111(4) -0.0126(4)
    O4 0.0791(7) 0.0580(6) 0.0679(6) 0.0169(5) -0.0038(5) -0.0100(5)
    N1 0.0563(7) 0.0543(6) 0.0735(7) 0.0069(5) 0.0113(6) 0.0046(5)
    C1 0.0462(6) 0.0455(6) 0.0433(6) 0.0008(5) 0.0020(5) 0.0015(5)
    C2 0.0419(6) 0.0432(5) 0.0417(5) -0.0010(4) 0.0029(4) 0.0006(4)
    C3 0.0496(6) 0.0462(6) 0.0405(5) -0.0010(5) -0.0055(5) -0.0021(5)
    C4 0.0472(6) 0.0463(6) 0.0457(6) 0.0047(5) -0.0069(5) 0.0002(5)
    C5 0.0422(6) 0.0433(6) 0.0456(6) -0.0002(4) 0.0012(5) -0.0034(5)
    C6 0.0469(6) 0.0544(7) 0.0505(6) 0.0023(5) -0.0108(5) -0.0082(5)
    C7 0.0440(6) 0.0508(6) 0.0504(6) 0.0060(5) -0.0077(5) -0.0013(5)
    C8 0.0475(6) 0.0476(6) 0.0457(6) 0.0048(5) -0.0016(5) -0.0023(5)
    C9 0.0368(5) 0.0436(6) 0.0477(6) 0.0012(4) 0.0015(4) -0.0005(4)
    C10 0.0530(7) 0.0503(6) 0.0535(6) 0.0002(5) 0.0078(5) 0.0066(5)
    C11 0.0549(7) 0.0422(6) 0.0753(8) -0.0006(5) 0.0102(6) 0.0089(6)
    C12 0.0867(11) 0.0567(8) 0.0852(11) -0.0003(8) 0.0155(9) -0.0087(8)
    C13 0.0650(10) 0.0815(11) 0.1215(16) 0.0154(9) 0.0034(10) 0.0215(11)
    C14 0.0602(8) 0.0604(8) 0.0635(8) 0.0056(6) 0.0056(6) -0.0060(6)
_geom_special_details
;
All e.s.d.'s (except the e.s.d. in the dihedral angle between two l.s. planes)
are estimated using the full covariance matrix. The cell e.s.d.'s are taken
into account individually in the estimation of e.s.d.'s in distances, angles
and torsion angles; correlations between e.s.d.'s in cell parameters are only
used when they are defined by crystal symmetry. An approximate (isotropic)
treatment of cell e.s.d.'s is used for estimating e.s.d.'s involving l.s.
planes.
;
loop_
    _geom_bond_atom_site_label_1
    _geom_bond_atom_site_label_2
    _geom_bond_site_symmetry_2
    _geom_bond_distance
    _geom_bond_publ_flag
    O1 C1 . 1.3285(15) ?
    O1 H1A . 0.90(2) ?
    O2 C1 . 1.2059(14) ?
    O3 C5 . 1.3633(14) ?
    O3 C8 . 1.4338(14) ?
    O4 C14 . 1.2323(17) ?
    N1 C14 . 1.3175(19) ?
    N1 C13 . 1.448(2) ?
    N1 C12 . 1.453(2) ?
    C1 C2 . 1.4841(16) ?
    C2 C3 . 1.3868(16) ?
    C2 C7 . 1.3966(16) ?
    C3 C4 . 1.3879(17) ?
    C3 H3A . 0.9300 ?
    C4 C5 . 1.3911(16) ?
    C4 H4A . 0.9300 ?
    C5 C6 . 1.3929(16) ?
    C6 C7 . 1.3794(18) ?
    C6 H6A . 0.9300 ?
    C7 H7A . 0.9300 ?
    C8 C9 . 1.5016(16) ?
    C8 H8A . 0.9700 ?
    C8 H8B . 0.9700 ?
    C9 C10 . 1.3848(16) ?
    C9 C9 2_655 1.403(2) ?
    C10 C11 . 1.3837(18) ?
    C10 H10A . 0.9300 ?
    C11 C11 2_655 1.372(3) ?
    C11 H11A . 0.9300 ?
    C12 H12A . 0.9600 ?
    C12 H12B . 0.9600 ?
    C12 H12C . 0.9600 ?
    C13 H13A . 0.9600 ?
    C13 H13B . 0.9600 ?
    C13 H13C . 0.9600 ?
    C14 H14A . 0.9300 ?
loop_
    _geom_angle_atom_site_label_1
    _geom_angle_atom_site_label_2
    _geom_angle_atom_site_label_3
    _geom_angle_site_symmetry_1
    _geom_angle_site_symmetry_3
    _geom_angle
    _geom_angle_publ_flag
    C1 O1 H1A . . 109.6(13) ?
    C5 O3 C8 . . 117.65(9) ?
    C14 N1 C13 . . 121.73(14) ?
    C14 N1 C12 . . 120.34(13) ?
    C13 N1 C12 . . 117.91(14) ?
    O2 C1 O1 . . 122.79(11) ?
    O2 C1 C2 . . 123.80(11) ?
    O1 C1 C2 . . 113.41(10) ?
    C3 C2 C7 . . 118.94(11) ?
    C3 C2 C1 . . 122.01(10) ?
    C7 C2 C1 . . 119.05(10) ?
    C4 C3 C2 . . 121.32(10) ?
    C4 C3 H3A . . 119.3 ?
    C2 C3 H3A . . 119.3 ?
    C3 C4 C5 . . 118.90(10) ?
    C3 C4 H4A . . 120.5 ?
    C5 C4 H4A . . 120.5 ?
    O3 C5 C4 . . 124.01(10) ?
    O3 C5 C6 . . 115.48(10) ?
    C4 C5 C6 . . 120.49(11) ?
    C7 C6 C5 . . 119.81(10) ?
    C7 C6 H6A . . 120.1 ?
    C5 C6 H6A . . 120.1 ?
    C6 C7 C2 . . 120.54(10) ?
    C6 C7 H7A . . 119.7 ?
    C2 C7 H7A . . 119.7 ?
    O3 C8 C9 . . 108.45(9) ?
    O3 C8 H8A . . 110.0 ?
    C9 C8 H8A . . 110.0 ?
    O3 C8 H8B . . 110.0 ?
    C9 C8 H8B . . 110.0 ?
    H8A C8 H8B . . 108.4 ?
    C10 C9 C9 . 2_655 118.91(7) ?
    C10 C9 C8 . . 118.63(11) ?
    C9 C9 C8 2_655 . 122.44(7) ?
    C11 C10 C9 . . 121.41(12) ?
    C11 C10 H10A . . 119.3 ?
    C9 C10 H10A . . 119.3 ?
    C11 C11 C10 2_655 . 119.68(8) ?
    C11 C11 H11A 2_655 . 120.2 ?
    C10 C11 H11A . . 120.2 ?
    N1 C12 H12A . . 109.5 ?
    N1 C12 H12B . . 109.5 ?
    H12A C12 H12B . . 109.5 ?
    N1 C12 H12C . . 109.5 ?
    H12A C12 H12C . . 109.5 ?
    H12B C12 H12C . . 109.5 ?
    N1 C13 H13A . . 109.5 ?
    N1 C13 H13B . . 109.5 ?
    H13A C13 H13B . . 109.5 ?
    N1 C13 H13C . . 109.5 ?
    H13A C13 H13C . . 109.5 ?
    H13B C13 H13C . . 109.5 ?
    O4 C14 N1 . . 124.37(14) ?
    O4 C14 H14A . . 117.8 ?
    N1 C14 H14A . . 117.8 ?
loop_
    _geom_hbond_atom_site_label_D
    _geom_hbond_atom_site_label_H
    _geom_hbond_atom_site_label_A
    _geom_hbond_site_symmetry_A
    _geom_hbond_distance_DH
    _geom_hbond_distance_HA
    _geom_hbond_distance_DA
    _geom_hbond_angle_DHA
    _geom_hbond_publ_flag
    O1 H1A O4 . 0.90(2) 1.71(2) 2.6064(14) 174(2) y
    C3 H3A O1 5_666 0.93 2.55 3.3714(17) 146.9 y
    C8 H8B O2 3_545 0.97 2.58 3.4920(18) 157.3 y
    C14 H14A O2 . 0.93 2.50 3.2110(19) 133.9 y
data_global
_journal_date_recd_electronic     2014-03-24
_journal_date_accepted     2014-03-27
_journal_name_full     'Acta Crystallographica, Section E'
_journal_year     2014
_journal_volume     70
_journal_issue      5
_journal_page_first     o534
_journal_page_last     o535
_journal_paper_category     QO
_journal_paper_doi     10.1107/S1600536814006795
_journal_coeditor_code     BG2524
_publ_contact_author_name     'Ai-Xin Zhu'
_publ_contact_author_address
;
Faculty of Chemistry and Chemical Engineering,
Yunnan Normal University,
Kunming 650050, People's Republic of China
;
_publ_contact_author_email     'zaxchem@126.com'
_publ_contact_author_fax     86-871-65941088
_publ_contact_author_phone     86-871-65941088
_publ_section_title
;
4,4'-{[1,2-Phenylenebis(methylene)]bis(oxy)}dibenzoic acid dimethylformamide
disolvate
;
loop_
    _publ_author_name
    _publ_author_address
    'Qiu, Zhen-Zhe'
;
Faculty of Chemistry and Chemical Engineering,
Yunnan Normal University, Kunming 650050, People's Republic of China
;
    'Jing, Bi'
;
Faculty of Chemistry and Chemical Engineering,
Yunnan Normal University, Kunming 650050, People's Republic of China
;
    'Li, Qiu-Xia'
;
Faculty of Chemistry and Chemical Engineering,
Yunnan Normal University, Kunming 650050, People's Republic of China
;
    'Zhu, Ai-Xin'
;
Faculty of Chemistry and Chemical Engineering,
Yunnan Normal University, Kunming 650050, People's Republic of China
;
_iucr_refine_instructions_details
;
TITL 1 in C2/c
CELL 0.71073  12.5683  11.0810  19.6880  90.000  98.038  90.000
ZERR   4.00   0.0025   0.0022   0.0039   0.000   0.030   0.000
LATT  7
SYMM -X, Y, 0.5-Z
SFAC C H N O
UNIT 112 128 8 32
Temp 20
L.S. 20
size 0.37 0.26 0.21
acta
BOND $H
HTAB o1 o4
eqiv $1 -x+1, -y+1, -z+1
eqiv $2 x+1/2, y-1/2, z
eqiv $3 -x+1, y, -z+1/2
HTAB C3 O1_$1
HTAB c8 O2_$2
HTAB C8 O3_$3
HTAB c12 o4
HTAB C14 O2
mpla c2 c3 c4 c5 c6 c7
mpla c9 c10 c11 c11_$3 c10_$3 C9_$3
mpla c2 c3 c4 c5 c6 c7
mpla c2_$3 c3_$3 C4_$3 C5_$3 C6_$3 C7_$3
FMAP 2
PLAN 20
WGHT    0.074900    0.515900
EXTI    0.006735
FVAR       0.37698
O1    4    0.401559    0.624293    0.446020    11.00000    0.06950    0.04992 =
         0.05493   -0.01054   -0.01393    0.01173
H1A   2    0.386308    0.700895    0.456690    11.00000    0.09733
O2    4    0.257996    0.648604    0.367183    11.00000    0.05900    0.05626 =
         0.06900   -0.00821   -0.01177    0.01445
O3    4    0.405528    0.122570    0.294605    11.00000    0.04955    0.04791 =
         0.05971   -0.01257   -0.01105    0.00766
O4    4    0.371293    0.847252    0.480898    11.00000    0.07912    0.05800 =
         0.06791   -0.01002   -0.00380    0.01689
N1    3    0.276468    1.017240    0.452974    11.00000    0.05632    0.05426 =
         0.07352    0.00455    0.01130    0.00689
C1    1    0.332172    0.587392    0.392942    11.00000    0.04621    0.04550 =
         0.04326    0.00155    0.00200    0.00085
C2    1    0.356063    0.465076    0.368342    11.00000    0.04194    0.04317 =
         0.04173    0.00065    0.00292   -0.00101
C3    1    0.437918    0.394347    0.402106    11.00000    0.04961    0.04624 =
         0.04050   -0.00209   -0.00555   -0.00100
AFIX  43
H3A   2    0.479738    0.424338    0.441160    11.00000   -1.20000
AFIX   0
C4    1    0.458679    0.279700    0.378783    11.00000    0.04723    0.04629 =
         0.04567    0.00021   -0.00691    0.00466
AFIX  43
H4A   2    0.514034    0.233263    0.401721    11.00000   -1.20000
AFIX   0
C5    1    0.395318    0.235405    0.320529    11.00000    0.04215    0.04330 =
         0.04560   -0.00340    0.00118   -0.00024
C6    1    0.313345    0.305675    0.285704    11.00000    0.04688    0.05438 =
         0.05050   -0.00820   -0.01078    0.00233
AFIX  43
H6A   2    0.271612    0.275816    0.246581    11.00000   -1.20000
AFIX   0
C7    1    0.294249    0.419682    0.309417    11.00000    0.04396    0.05076 =
         0.05037   -0.00125   -0.00768    0.00597
AFIX  43
H7A   2    0.239770    0.466698    0.285974    11.00000   -1.20000
AFIX   0
C8    1    0.493106    0.049508    0.325840    11.00000    0.04747    0.04764 =
         0.04572   -0.00234   -0.00160    0.00484
AFIX  23
H8A   2    0.483826    0.030774    0.372779    11.00000   -1.20000
H8B   2    0.560369    0.092673    0.326412    11.00000   -1.20000
AFIX   0
C9    1    0.495149   -0.064791    0.285069    11.00000    0.03684    0.04356 =
         0.04769   -0.00051    0.00152    0.00120
C10   1    0.490175   -0.174185    0.318485    11.00000    0.05295    0.05032 =
         0.05349    0.00659    0.00778    0.00024
AFIX  43
H10A  2    0.483387   -0.174748    0.364920    11.00000   -1.20000
AFIX   0
C11   1    0.495088   -0.282676    0.284260    11.00000    0.05492    0.04223 =
         0.07532    0.00895    0.01018   -0.00061
AFIX  43
H11A  2    0.491746   -0.355242    0.307599    11.00000   -1.20000
AFIX   0
C12   1    0.339149    1.088311    0.506247    11.00000    0.08675    0.05670 =
         0.08525   -0.00868    0.01551   -0.00029
AFIX 137
H12A  2    0.401455    1.043356    0.525459    11.00000   -1.50000
H12B  2    0.296168    1.106393    0.541600    11.00000   -1.50000
H12C  2    0.361252    1.162156    0.486889    11.00000   -1.50000
AFIX   0
C13   1    0.189268    1.076543    0.409708    11.00000    0.06499    0.08155 =
         0.12149    0.02149    0.00335    0.01539
AFIX 137
H13A  2    0.159985    1.022732    0.373661    11.00000   -1.50000
H13B  2    0.215808    1.147911    0.390106    11.00000   -1.50000
H13C  2    0.134210    1.098296    0.436675    11.00000   -1.50000
AFIX   0
C14   1    0.297485    0.901765    0.446036    11.00000    0.06022    0.06044 =
         0.06354   -0.00604    0.00558    0.00558
AFIX  43
H14A  2    0.253690    0.858506    0.412594    11.00000   -1.20000
HKLF 4
REM  1 in C2/c
REM R1 =  0.0420 for   2522 Fo > 4sig(Fo)  and  0.0492 for all   3112 data
REM    179 parameters refined using      0 restraints
END
WGHT      0.0749      0.5159
REM Highest difference peak  0.202,  deepest hole -0.178,  1-sigma level  0.045
Q1    1   0.4414  0.3337  0.3928  11.00000  0.05    0.20
Q2    1   0.2875  0.3504  0.3104  11.00000  0.05    0.20
Q3    1   0.3453  0.5170  0.3831  11.00000  0.05    0.19
Q4    1   0.3214  0.4390  0.3438  11.00000  0.05    0.19
Q5    1   0.3521  1.0297  0.5533  11.00000  0.05    0.17
Q6    1   0.2277  0.8653  0.3976  11.00000  0.05    0.17
Q7    1   0.5217 -0.1183  0.3052  11.00000  0.05    0.15
Q8    1   0.4939 -0.0175  0.3040  11.00000  0.05    0.15
Q9    1   0.4183  0.2587  0.3507  11.00000  0.05    0.15
Q10   1   0.4276  1.0900  0.4971  11.00000  0.05    0.14
Q11   1   0.2418  0.6034  0.3906  11.00000  0.05    0.13
Q12   1   0.3989  0.4362  0.3771  11.00000  0.05    0.13
Q13   1   0.3981  0.1721  0.3100  11.00000  0.05    0.13
Q14   1   0.3366  0.2651  0.3089  11.00000  0.05    0.13
Q15   1   0.2503  0.2428  0.2635  11.00000  0.05    0.13
Q16   1   0.2264  0.5910  0.3399  11.00000  0.05    0.13
Q17   1   0.1953  0.4534  0.3009  11.00000  0.05    0.13
Q18   1   0.2999  0.2903  0.2214  11.00000  0.05    0.12
Q19   1   0.5000 -0.0640  0.2500  10.50000  0.05    0.12
Q20   1   0.5248 -0.2257  0.3037  11.00000  0.05    0.12
;
