# Supplementary material for: 4,4′-{[1,2-Phenyl­enebis(methyl­ene)]bis­(­oxy)}di­benzoic acid di­methyl­formamide disolvate
Source: Acta Crystallogr Sect E Struct Rep Online. 2014 Apr 12;70(Pt 5):o534–5. doi: 10.1107/S1600536814006795 (PMC4011299; doi:10.1107/S1600536814006795)
Supplement: Supplementary file 2 [file e-70-0o534-Isup2.hkl]

# 
# h,k,l, Fc-squared, Fo-squared, sigma(Fo-squared) and status flag 
# 
data_I
_shelx_title ' 1 in C2/c' 
_shelx_refln_list_code          4 
_shelx_F_calc_maximum      399.86 
_exptl_crystal_F_000      1112.00 
_reflns_d_resolution_high  0.7700 
 
loop_ 
 _symmetry_equiv_pos_as_xyz 
 'x, y, z' 
 '-x, y, -z+1/2' 
 'x+1/2, y+1/2, z' 
 '-x+1/2, y+1/2, -z+1/2' 
 '-x, -y, -z' 
 'x, -y, z-1/2' 
 '-x+1/2, -y+1/2, -z' 
 'x+1/2, -y+1/2, z-1/2' 
 
_cell_length_a    12.5683 
_cell_length_b    11.0810 
_cell_length_c    19.6880 
_cell_angle_alpha  90.000 
_cell_angle_beta   98.038 
_cell_angle_gamma  90.000 
 
_shelx_F_squared_multiplier     1.000 
 
loop_ 
 _refln_index_h 
 _refln_index_k 
 _refln_index_l 
 _refln_F_squared_calc 
 _refln_F_squared_meas 
 _refln_F_squared_sigma 
 _refln_observed_status 
   2   0   0       11.96        8.22      0.59 o 
   4   0   0     3471.27     3660.47     51.38 o 
   6   0   0     1731.57     1726.56     23.25 o 
   8   0   0     1980.39     1933.62     29.67 o 
  10   0   0     2287.14     2136.66     36.16 o 
  12   0   0      322.62      303.44      7.29 o 
  14   0   0       34.74       29.48      3.28 o 
  16   0   0       23.42       11.69      2.93 o 
   3   1   0    10156.33     9176.46    759.57 o 
   5   1   0      683.46      660.17      5.93 o 
   7   1   0      765.53      719.54      7.86 o 
   9   1   0     2565.36     2549.84     28.12 o 
  11   1   0      112.87      120.68      3.10 o 
  13   1   0      129.92      113.15      4.08 o 
  15   1   0        2.58        0.73      1.59 o 
   0   2   0     2535.03     2363.44     26.64 o 
   2   2   0     9884.90     9609.64    178.02 o 
   4   2   0       72.61       49.31      1.35 o 
   6   2   0      804.31      949.07      9.42 o 
   8   2   0       72.52       49.81      1.63 o 
  10   2   0        5.48       14.06      2.18 o 
  12   2   0       11.64       12.56      2.29 o 
  14   2   0      287.20      296.14      8.27 o 
  16   2   0        0.39        0.76      2.55 o 
   1   3   0       90.48       73.22      1.20 o 
   3   3   0     2454.62     2264.64     49.65 o 
   5   3   0     4674.48     5248.80     67.19 o 
   7   3   0     1960.72     2019.40     20.70 o 
   9   3   0       65.05       74.09      2.26 o 
  11   3   0        1.13        4.42      3.18 o 
  13   3   0       13.68       13.87      2.39 o 
  15   3   0        7.21        3.25      1.75 o 
   0   4   0    18586.81    16765.37    227.93 o 
   2   4   0     1497.01     1355.12      9.49 o 
   4   4   0     2885.59     2831.94     27.94 o 
   6   4   0     1855.69     2002.30     23.20 o 
   8   4   0      131.97      145.89      3.81 o 
  10   4   0       62.47       62.37      1.92 o 
  12   4   0       78.86       73.22      2.38 o 
  14   4   0        5.83        5.83      1.92 o 
   1   5   0       47.24       46.95      2.37 o 
   3   5   0       67.51       81.48      1.35 o 
   5   5   0      122.33       86.36      1.11 o 
   7   5   0      379.14      365.97      5.54 o 
   9   5   0        6.65       15.05      8.37 o 
  11   5   0       35.16       34.46      2.43 o 
  13   5   0        6.07        5.36      1.60 o 
  15   5   0        2.52        1.90      1.34 o 
   0   6   0     2198.96     2281.39     22.74 o 
   2   6   0      440.72      535.87      4.13 o 
   4   6   0      179.98      205.54      2.00 o 
   6   6   0      733.62      741.29      8.68 o 
   8   6   0      920.88      953.50     10.60 o 
  10   6   0      342.05      307.54      4.14 o 
  12   6   0        0.04       -0.35      1.14 o 
  14   6   0        0.64        0.24      0.92 o 
   1   7   0      529.51      522.79      3.93 o 
   3   7   0      734.93      742.24      6.03 o 
   5   7   0      351.29      325.46      3.69 o 
   7   7   0      131.77      114.14      2.00 o 
   9   7   0       59.23       58.04      1.64 o 
  11   7   0       28.11       28.72      4.96 o 
  13   7   0       63.73       74.50      4.97 o 
   0   8   0       84.71       96.56      1.83 o 
   2   8   0       38.81       41.28      1.03 o 
   4   8   0     1306.25     1276.85     11.24 o 
   6   8   0     4428.61     4768.39     48.63 o 
   8   8   0        3.62        6.54      0.72 o 
  10   8   0       31.22       38.83      3.72 o 
  12   8   0       17.35       12.18      4.36 o 
   1   9   0     1505.45     1469.10     12.04 o 
   3   9   0     2039.65     2042.35     18.59 o 
   5   9   0      283.29      280.42      3.06 o 
   7   9   0      650.76      664.31      6.73 o 
   9   9   0        1.27        0.44      0.38 o 
  11   9   0       25.90       15.64      4.30 o 
   0  10   0        6.24        1.71      1.39 o 
   2  10   0      127.25      111.20      1.88 o 
   4  10   0        0.92        2.31      0.64 o 
   6  10   0       14.26       15.44      0.78 o 
   8  10   0      635.21      654.19     10.55 o 
  10  10   0        0.18        4.24      2.62 o 
   1  11   0        0.01        0.20      0.80 o 
   3  11   0       56.91       56.82      1.37 o 
   5  11   0       21.79       21.99      0.73 o 
   7  11   0       38.00       29.21      2.47 o 
   9  11   0        4.56        2.72      3.05 o 
   0  12   0        5.38        5.48      1.50 o 
   2  12   0      321.94      311.96      3.80 o 
   4  12   0        8.10        8.86      1.60 o 
   6  12   0       50.53       49.11      2.82 o 
   8  12   0       23.61       32.23      3.04 o 
   1  13   0       14.10       14.23      1.30 o 
   3  13   0       49.63       41.77      3.75 o 
   5  13   0      115.60      121.54      3.51 o 
   0  14   0        6.73        4.99      1.37 o 
   2  14   0        0.00        0.76      1.36 o 
 -15   1   1       12.00       11.60      2.43 o 
 -13   1   1      148.71      137.55      4.50 o 
 -11   1   1        3.09        3.19      1.60 o 
  -9   1   1        8.52        8.24      1.65 o 
  -7   1   1     8013.38     8749.91    110.55 o 
  -5   1   1     6316.49     6661.63     76.79 o 
  -3   1   1     8699.60     9193.91    108.57 o 
   3   1   1     2613.60     2744.62     30.06 o 
   5   1   1     3029.46     3054.99     30.20 o 
   7   1   1      102.11      121.68      2.59 o 
   9   1   1      753.03      839.35     29.35 o 
  11   1   1       11.99       65.78     13.36 o 
  13   1   1      474.67      456.95      8.15 o 
  15   1   1       56.33       48.62      2.93 o 
 -16   2   1        3.96        2.46      1.86 o 
 -14   2   1      789.31      831.11     12.55 o 
 -12   2   1      174.41      178.80      4.25 o 
 -10   2   1      132.03      132.20      3.32 o 
  -8   2   1     1020.95     1070.01     10.95 o 
  -6   2   1      433.26      510.38      6.04 o 
  -4   2   1     3015.17     2907.49     60.19 o 
  -2   2   1       57.68       77.20      2.36 o 
   0   2   1      620.07      571.37      3.07 o 
   2   2   1      346.10      459.37      4.91 o 
   4   2   1      694.81      678.61      6.89 o 
   6   2   1     7840.42     8325.34    102.39 o 
   8   2   1       20.97       22.23      1.94 o 
  10   2   1       74.74       82.96      2.70 o 
  12   2   1      411.56      442.44     10.19 o 
  14   2   1       25.27       30.58      3.24 o 
 -15   3   1        6.21        4.36      2.44 o 
 -13   3   1      321.22      332.08      6.10 o 
 -11   3   1        5.95        5.81      1.37 o 
  -9   3   1       99.19      108.61      2.32 o 
  -7   3   1      625.79      677.68      7.34 o 
  -5   3   1        0.35        8.27      1.33 o 
  -3   3   1     3246.41     3011.82     39.24 o 
  -1   3   1        0.79        4.54      0.31 o 
   1   3   1      303.66      254.51      1.64 o 
   3   3   1      866.09      732.31     13.41 o 
   5   3   1      245.81      264.35      3.63 o 
   7   3   1      305.43      310.96      5.13 o 
   9   3   1      103.99       83.92      2.03 o 
  11   3   1      134.04      135.42      3.64 o 
  13   3   1        2.81        4.32      1.59 o 
  15   3   1      161.57      148.79      5.20 o 
 -14   4   1      250.82      235.74      5.44 o 
 -12   4   1        0.01       -0.48      1.07 o 
 -10   4   1       21.20       23.03      1.60 o 
  -8   4   1     1601.56     1730.64     18.16 o 
  -6   4   1     1555.49     1534.34     17.54 o 
  -4   4   1       97.75      120.58      1.81 o 
  -2   4   1       31.47       42.23      1.63 o 
   0   4   1        2.75        3.41      0.57 o 
   2   4   1      814.20      819.49      8.01 o 
   4   4   1       32.11       24.60      0.72 o 
   6   4   1      134.76      123.33      2.23 o 
   8   4   1        1.41       -0.90      1.35 o 
  10   4   1       13.68        9.64      1.29 o 
  12   4   1        8.58        4.13      1.25 o 
  14   4   1       35.59       28.02      2.31 o 
 -15   5   1        3.28        3.19      1.70 o 
 -13   5   1        2.66        3.30      1.31 o 
 -11   5   1      357.69      357.91      5.53 o 
  -9   5   1        7.32        6.46      1.41 o 
  -7   5   1      510.54      504.32      6.48 o 
  -5   5   1       31.76       34.89      1.09 o 
  -3   5   1      344.86      391.36      3.67 o 
  -1   5   1     4614.58     4649.46     37.96 o 
   1   5   1    15925.42    15089.04    155.45 o 
   3   5   1      140.27      137.55      1.74 o 
   5   5   1       79.69       48.50      0.88 o 
   7   5   1      302.83      317.33      5.72 o 
   9   5   1      760.44      755.31     15.47 o 
  11   5   1       58.50       54.51      2.53 o 
  13   5   1        4.64        2.07      1.10 o 
  15   5   1        0.50       -0.55      1.31 o 
 -14   6   1       66.82       69.33      2.89 o 
 -12   6   1        5.82        5.03      2.62 o 
 -10   6   1        3.29        3.86      2.10 o 
  -8   6   1      158.42      184.03     14.68 o 
  -6   6   1       21.37       18.62      1.48 o 
  -4   6   1      877.93      964.32      7.76 o 
  -2   6   1     1689.17     1655.64     12.93 o 
   0   6   1     2401.80     2653.16     18.67 o 
   2   6   1        0.13        0.96      0.44 o 
   4   6   1      122.23      115.51      2.11 o 
   6   6   1      762.23      759.88      7.76 o 
   8   6   1       15.30       13.36      1.20 o 
  10   6   1       91.60       99.96      2.31 o 
  12   6   1       33.58       30.48      1.44 o 
  14   6   1        3.22        0.84      3.56 o 
 -13   7   1        1.20        1.52      1.69 o 
 -11   7   1       34.79       33.39      4.68 o 
  -9   7   1       82.74       80.67      2.50 o 
  -7   7   1      216.40      204.66      3.41 o 
  -5   7   1      805.96      813.14      7.17 o 
  -3   7   1       45.69       28.51      1.07 o 
  -1   7   1     1109.91     1184.45      8.70 o 
   1   7   1       42.57       32.79      0.92 o 
   3   7   1     1480.67     1519.06     12.33 o 
   5   7   1      160.83      163.51      2.08 o 
   7   7   1      136.71      129.65      1.88 o 
   9   7   1      184.80      178.10      2.72 o 
  11   7   1        5.69        4.35      1.28 o 
  13   7   1        1.52        0.44      2.39 o 
 -12   8   1       30.18       39.75      3.98 o 
 -10   8   1       56.68       56.44      2.67 o 
  -8   8   1       16.18       13.52      1.18 o 
  -6   8   1     3679.67     3773.03     47.24 o 
  -4   8   1      303.54      297.33      4.16 o 
  -2   8   1        0.09        1.55      0.66 o 
   0   8   1        8.22       10.05      0.93 o 
   2   8   1     1134.79     1052.39      8.46 o 
   4   8   1     1127.93     1088.12      9.77 o 
   6   8   1      647.07      641.92     14.64 o 
   8   8   1      928.54      959.81      8.71 o 
  10   8   1        2.94        1.19      0.58 o 
  12   8   1       58.93       63.95      4.66 o 
 -11   9   1       23.70       24.27      5.01 o 
  -9   9   1       16.90       15.48      0.94 o 
  -7   9   1       99.11      113.87      1.96 o 
  -5   9   1        0.14        1.87      0.87 o 
  -3   9   1      135.31      135.93      2.17 o 
  -1   9   1      718.91      707.52      6.41 o 
   1   9   1      171.16      163.45      2.24 o 
   3   9   1        0.07        1.81      1.02 o 
   5   9   1       52.14       59.14      4.14 o 
   7   9   1      455.92      484.12      8.91 o 
   9   9   1       44.25       45.21      2.91 o 
  11   9   1       27.53       24.95      5.74 o 
 -10  10   1      333.18      333.45     11.24 o 
  -8  10   1      769.94      780.03     13.32 o 
  -6  10   1        1.08        1.41      0.60 o 
  -4  10   1       83.15       72.91      1.71 o 
  -2  10   1       78.15       74.47      1.85 o 
   0  10   1      929.14      909.09      8.13 o 
   2  10   1      466.64      444.98      4.74 o 
   4  10   1      114.19      115.47      1.53 o 
   6  10   1        0.04       -0.88      1.83 o 
   8  10   1       13.14       12.09      2.99 o 
  10  10   1      588.94      593.68     10.95 o 
  -9  11   1       79.17       85.56      4.88 o 
  -7  11   1        0.02        1.25      2.27 o 
  -5  11   1        0.71        0.72      0.72 o 
  -3  11   1        2.20        2.40      1.00 o 
  -1  11   1        7.97        9.30      0.99 o 
   1  11   1      464.56      396.01      5.27 o 
   3  11   1        1.47        1.59      0.78 o 
   5  11   1       65.48       62.39      3.15 o 
   7  11   1        1.68        0.58      1.46 o 
   9  11   1       36.11       41.87      3.15 o 
  -8  12   1        8.02        9.09      2.30 o 
  -6  12   1       10.73       13.04      2.33 o 
  -4  12   1        5.54        7.33      1.12 o 
  -2  12   1        0.27        0.95      0.79 o 
   0  12   1      141.23      135.29      2.47 o 
   2  12   1       11.85       11.22      1.05 o 
   4  12   1       16.29       14.89      1.75 o 
   6  12   1        1.11        0.46      1.34 o 
   8  12   1        0.52        1.26      2.11 o 
  -5  13   1       11.95       15.48      2.24 o 
  -3  13   1        0.00        0.43      1.22 o 
  -1  13   1       14.92       10.99      1.29 o 
   1  13   1       23.00       21.70      1.40 o 
   3  13   1        5.99       11.10      1.94 o 
   5  13   1        2.69        2.48      2.33 o 
  -2  14   1        9.51       18.65      2.39 o 
   0  14   1        0.00        0.35      1.12 o 
   2  14   1       32.82       49.20      5.00 o 
 -16   0   2       33.55       30.06      3.68 o 
 -14   0   2       33.30       35.58      3.58 o 
 -12   0   2      367.64      326.53     11.83 o 
 -10   0   2      385.55      473.17     10.08 o 
  -8   0   2     1181.57     1123.07     41.68 o 
  -6   0   2        1.22        8.66      1.76 o 
  -4   0   2     8109.33     7773.21    224.15 o 
  -2   0   2     7400.78     7573.72    118.26 o 
   2   0   2   159887.97   117209.51   3147.50 o 
   4   0   2    24605.18    24439.72    516.98 o 
   6   0   2     4603.14     4796.44     75.15 o 
   8   0   2      109.14      103.32      3.56 o 
  10   0   2     3540.28     3419.29     57.23 o 
  12   0   2      506.01      483.59     20.74 o 
  14   0   2      158.36      145.69      5.32 o 
 -15   1   2        8.61        9.73      2.32 o 
 -13   1   2        0.65        0.62      1.68 o 
 -11   1   2       12.78        6.65      1.72 o 
  -9   1   2      420.18      456.47      6.76 o 
  -7   1   2      424.41      531.13     11.34 o 
  -5   1   2     2812.16     3078.83     30.92 o 
  -3   1   2    28527.85    29108.06    442.52 o 
  -1   1   2    14383.88    14915.94    244.11 o 
   1   1   2      461.03      465.82      3.31 o 
   3   1   2    10167.65     9587.53    131.04 o 
   5   1   2     1701.73     1506.38     13.71 o 
   7   1   2      525.35      510.36     19.24 o 
   9   1   2       20.33       17.45      1.79 o 
  11   1   2     2477.86     2530.27     48.48 o 
  13   1   2      157.81      138.40      4.31 o 
  15   1   2        2.87        1.04      1.89 o 
 -16   2   2       32.10       30.90      3.02 o 
 -14   2   2        3.71        3.58      2.31 o 
 -12   2   2      146.50      152.77      4.06 o 
 -10   2   2      112.19       97.73      2.83 o 
  -8   2   2       45.32       39.70      1.63 o 
  -6   2   2       34.01       37.05      1.40 o 
  -4   2   2      680.02      736.64      7.33 o 
  -2   2   2     3246.90     3023.29     36.94 o 
   0   2   2     9966.98     9589.04    130.72 o 
   2   2   2     1345.66     1247.07     10.71 o 
   4   2   2     2915.19     2870.29     41.80 o 
   6   2   2       16.90        9.33      3.79 o 
   8   2   2      180.76      200.97      3.64 o 
  10   2   2       39.94       34.40      1.96 o 
  12   2   2      217.36      220.20      4.39 o 
  14   2   2       81.73       82.29      3.34 o 
 -15   3   2      178.77      178.63      5.62 o 
 -13   3   2       61.93       67.23      3.29 o 
 -11   3   2       34.37       39.75      2.00 o 
  -9   3   2       88.23       82.91      2.65 o 
  -7   3   2     1737.28     1715.02     17.72 o 
  -5   3   2      315.35      382.88      5.05 o 
  -3   3   2      834.56      901.70      8.90 o 
  -1   3   2     2024.34     2004.69     15.87 o 
   1   3   2     2590.53     2568.46     35.32 o 
   3   3   2     3344.31     3167.01     49.95 o 
   5   3   2    10325.71    10733.83    234.95 o 
   7   3   2     1440.93     1495.97     20.07 o 
   9   3   2       26.79       25.29      1.50 o 
  11   3   2       32.97       28.75      3.13 o 
  13   3   2        0.49       -0.78      1.26 o 
  15   3   2        3.34        1.64      2.01 o 
 -14   4   2        0.10       -0.80      1.44 o 
 -12   4   2        0.10        0.10      1.61 o 
 -10   4   2       80.11       77.60      2.26 o 
  -8   4   2      102.14      164.24      8.69 o 
  -6   4   2      512.33      455.08      4.83 o 
  -4   4   2      833.24      786.43     10.00 o 
  -2   4   2     1755.18     1785.60     14.54 o 
   0   4   2     6178.91     5930.20    109.98 o 
   2   4   2      485.90      391.90      5.44 o 
   4   4   2     2784.57     2868.02     28.30 o 
   6   4   2      503.92      482.88      4.98 o 
   8   4   2      709.20      796.59     16.47 o 
  10   4   2      277.86      285.77      6.44 o 
  12   4   2        1.51        2.09      1.32 o 
  14   4   2       17.34       12.54      1.91 o 
 -15   5   2        0.00        0.94      1.59 o 
 -13   5   2       41.39       36.23      2.15 o 
 -11   5   2        2.85       -1.35      2.01 o 
  -9   5   2       94.31      100.26     13.32 o 
  -7   5   2      147.92      132.14      2.70 o 
  -5   5   2        0.23        6.09      0.84 o 
  -3   5   2      243.29      192.37      2.85 o 
  -1   5   2     3977.38     4296.06     38.05 o 
   1   5   2     1332.10     1426.30     11.92 o 
   3   5   2        1.50        1.27      0.19 o 
   5   5   2      336.99      323.76      4.21 o 
   7   5   2       28.54       34.04      1.38 o 
   9   5   2      100.78       88.13      2.21 o 
  11   5   2      345.75      328.00     10.71 o 
  13   5   2        8.46        5.55      1.53 o 
 -14   6   2       63.52       56.37      3.89 o 
 -12   6   2       70.41       66.12      2.35 o 
 -10   6   2      287.57      282.95      6.22 o 
  -8   6   2      530.20      539.01      7.70 o 
  -6   6   2      280.38      260.19      3.38 o 
  -4   6   2      135.60       99.96      3.82 o 
  -2   6   2       79.69      125.96      1.78 o 
   0   6   2      274.38      312.08      2.39 o 
   2   6   2      737.58      703.88      4.86 o 
   4   6   2      127.50      129.72      2.09 o 
   6   6   2      200.13      212.93      2.46 o 
   8   6   2      617.51      594.76      9.41 o 
  10   6   2        0.06        1.87      2.09 o 
  12   6   2        0.40       -0.62      0.93 o 
  14   6   2        1.95        1.61      2.55 o 
 -13   7   2        6.71        3.65      3.10 o 
 -11   7   2       46.13       47.82      3.14 o 
  -9   7   2       43.69       51.33      2.10 o 
  -7   7   2     1347.22     1381.72     16.56 o 
  -5   7   2       28.98       27.45      1.45 o 
  -3   7   2      432.23      460.70      4.12 o 
  -1   7   2        6.91        4.40      0.78 o 
   1   7   2       13.92       27.22      0.95 o 
   3   7   2       34.75       31.33      1.82 o 
   5   7   2       11.03       22.81      7.50 o 
   7   7   2       46.73       49.91      0.89 o 
   9   7   2       45.66       34.70      1.82 o 
  11   7   2      110.62      119.34      4.86 o 
  13   7   2       56.89       68.39      6.21 o 
 -12   8   2        0.92       -1.20      1.20 o 
 -10   8   2       45.85       41.97      3.12 o 
  -8   8   2      113.91      111.39      3.12 o 
  -6   8   2       43.93       46.84      4.83 o 
  -4   8   2     2075.76     2106.99     19.56 o 
  -2   8   2      670.25      659.08      5.51 o 
   0   8   2     1067.54      985.12      7.37 o 
   2   8   2      255.48      257.52      2.52 o 
   4   8   2       68.60       58.54      3.44 o 
   6   8   2      565.78      563.18      8.64 o 
   8   8   2      521.83      572.83     11.39 o 
  10   8   2      190.80      200.60      7.91 o 
  12   8   2        1.91        1.22      2.94 o 
 -11   9   2       28.82       23.42      4.75 o 
  -9   9   2        6.94        5.79      0.79 o 
  -7   9   2       42.35       44.05      1.39 o 
  -5   9   2     1094.13     1052.38      9.85 o 
  -3   9   2       77.24       85.04      2.05 o 
  -1   9   2       89.03       92.52      1.62 o 
   1   9   2       30.18       28.74      1.33 o 
   3   9   2     2004.13     2043.17     18.55 o 
   5   9   2     2506.35     2520.00     33.85 o 
   7   9   2      977.96      998.10     16.11 o 
   9   9   2      144.87      155.41      5.55 o 
  11   9   2       15.67       14.68      3.10 o 
 -10  10   2       30.56       39.62      3.33 o 
  -8  10   2        3.88        3.62      0.87 o 
  -6  10   2      147.17      151.33      2.43 o 
  -4  10   2       41.63       36.53      1.16 o 
  -2  10   2       33.34       31.27      1.37 o 
   0  10   2       76.87       77.76      1.82 o 
   2  10   2        4.46        3.70      0.75 o 
   4  10   2      145.07      144.25      3.45 o 
   6  10   2       95.36      101.34      3.45 o 
   8  10   2        0.52       -1.02      1.66 o 
  10  10   2       55.65       42.49      3.48 o 
  -9  11   2       91.91       81.32      4.20 o 
  -7  11   2       85.16       83.61      3.40 o 
  -5  11   2       39.26       37.94      1.33 o 
  -3  11   2      300.83      287.58      3.19 o 
  -1  11   2       67.77       57.08      1.47 o 
   1  11   2       26.23       23.10      1.58 o 
   3  11   2       55.06       55.42      1.25 o 
   5  11   2       64.25       63.74      2.68 o 
   7  11   2       49.05       45.64      2.51 o 
   9  11   2       36.44       28.35      2.67 o 
  -8  12   2        1.58        3.28      2.64 o 
  -6  12   2      112.19      134.30      3.99 o 
  -4  12   2       97.82       90.20      1.88 o 
  -2  12   2       34.46       35.69      1.49 o 
   0  12   2       87.67       95.20      2.51 o 
   2  12   2       18.27       20.34      0.96 o 
   4  12   2       63.94       60.80      2.97 o 
   6  12   2        9.43        7.17      2.20 o 
   8  12   2        6.89        4.09      1.94 o 
  -5  13   2      100.04      133.43      4.27 o 
  -3  13   2       32.54       33.81      1.44 o 
  -1  13   2       44.47       37.84      1.76 o 
   1  13   2       34.86       35.33      4.65 o 
   3  13   2       65.70       72.07      3.01 o 
   5  13   2        6.07        4.30      1.83 o 
  -2  14   2       39.10       45.36      2.85 o 
   0  14   2        7.04        8.87      1.77 o 
   2  14   2        7.37        6.15      3.02 o 
 -15   1   3        2.19        2.16      1.97 o 
 -13   1   3       10.33       10.11      2.20 o 
 -11   1   3       36.74       41.08      2.53 o 
  -9   1   3     1276.52     1284.68     14.64 o 
  -7   1   3      211.04      177.54      2.92 o 
  -5   1   3        7.35        3.72      0.95 o 
  -3   1   3    81474.82    86666.41   1685.75 o 
  -1   1   3     6083.80     6142.86     65.43 o 
   1   1   3     5719.56     5308.71     54.81 o 
   3   1   3     3367.70     2966.21     32.42 o 
   5   1   3     2865.17     3161.86     36.47 o 
   7   1   3     2665.03     2542.50     26.94 o 
   9   1   3      247.01      251.37      4.14 o 
  11   1   3     1105.48     1169.28     18.48 o 
  13   1   3      133.93      130.01      4.38 o 
  15   1   3       98.04       85.74      3.06 o 
 -16   2   3        5.17        2.33      2.24 o 
 -14   2   3       10.47       11.16      2.61 o 
 -12   2   3      143.30      156.42      4.00 o 
 -10   2   3      212.62      231.59      4.27 o 
  -8   2   3      105.97       89.76      2.29 o 
  -6   2   3      213.53      226.64      3.03 o 
  -4   2   3     1902.87     1952.81     18.55 o 
  -2   2   3     8759.79     8730.56    102.10 o 
   0   2   3     1976.36     1934.80     13.32 o 
   2   2   3     5965.46     6006.35    109.69 o 
   4   2   3       33.22       35.64      4.10 o 
   6   2   3     2994.62     3404.40     46.55 o 
   8   2   3      475.73      499.85      5.35 o 
  10   2   3       22.89       22.10      1.87 o 
  12   2   3      123.93      113.25      3.64 o 
  14   2   3      108.69      105.33      3.61 o 
 -15   3   3      166.97      171.75      5.45 o 
 -13   3   3        0.04       -0.20      1.63 o 
 -11   3   3        0.02        1.99      2.35 o 
  -9   3   3      287.96      286.79      4.09 o 
  -7   3   3        0.27        1.12      0.97 o 
  -5   3   3      143.88      156.57      2.18 o 
  -3   3   3     4937.29     5019.76     53.96 o 
  -1   3   3     3400.38     3237.27     27.97 o 
   1   3   3     3382.10     3246.16     27.64 o 
   3   3   3     2441.07     2439.94     35.80 o 
   5   3   3      354.04      248.82      5.45 o 
   7   3   3      513.46      421.88      7.25 o 
   9   3   3       71.55       96.24      5.09 o 
  11   3   3      552.66      557.53      7.71 o 
  13   3   3      284.99      276.23      5.11 o 
  15   3   3        0.82        1.23      1.29 o 
 -14   4   3        2.65        3.11      1.75 o 
 -12   4   3      279.72      267.19      5.25 o 
 -10   4   3        2.72        6.06      1.32 o 
  -8   4   3      411.22      399.04      4.85 o 
  -6   4   3     2418.84     2407.58     25.03 o 
  -4   4   3     2029.35     2134.29     20.91 o 
  -2   4   3      600.29      520.37      4.36 o 
   0   4   3     1078.54     1124.54      7.85 o 
   2   4   3     4588.53     5084.52     80.22 o 
   4   4   3       70.90       59.37      4.19 o 
   6   4   3       27.30       21.66      2.23 o 
   8   4   3       40.98       41.22      2.16 o 
  10   4   3      303.51      270.75      4.65 o 
  12   4   3      102.25       95.64      3.22 o 
  14   4   3        0.68        0.61      1.07 o 
 -15   5   3        0.03        1.92      2.03 o 
 -13   5   3       96.32       90.00      3.36 o 
 -11   5   3        0.05       -3.34      3.34 o 
  -9   5   3     1037.26     1068.35     12.88 o 
  -7   5   3      126.75      122.24      2.61 o 
  -5   5   3      246.13      258.06      3.09 o 
  -3   5   3      383.24      304.40      3.28 o 
  -1   5   3     4544.68     5375.39     48.64 o 
   1   5   3     2136.90     2167.34     15.60 o 
   3   5   3     2232.72     2303.90     27.56 o 
   5   5   3     1415.07     1383.53     22.20 o 
   7   5   3        1.19        1.14      0.61 o 
   9   5   3       26.83       34.95      1.29 o 
  11   5   3       20.12       13.06      1.36 o 
  13   5   3       30.58       20.92      1.88 o 
 -14   6   3       17.22       19.64      1.99 o 
 -12   6   3        6.00        3.70      1.65 o 
 -10   6   3       49.31       52.08      2.25 o 
  -8   6   3      318.47      355.68     22.61 o 
  -6   6   3       48.96       46.46      1.66 o 
  -4   6   3      407.28      437.48      4.72 o 
  -2   6   3     2647.92     2706.81     22.69 o 
   0   6   3       98.29      114.91      1.19 o 
   2   6   3      212.31      235.99      2.80 o 
   4   6   3      129.89      108.31      4.62 o 
   6   6   3       11.68        9.91      1.91 o 
   8   6   3      296.28      271.74      4.73 o 
  10   6   3      178.18      173.85      5.55 o 
  12   6   3       10.06       10.73      1.88 o 
  14   6   3        0.25        2.27      2.63 o 
 -13   7   3        0.60        0.65      1.62 o 
 -11   7   3       67.76       66.34      5.00 o 
  -9   7   3      971.37     1007.01     14.77 o 
  -7   7   3      571.68      566.13      7.36 o 
  -5   7   3     1072.54     1041.43     10.29 o 
  -3   7   3     1439.53     1430.99     11.54 o 
  -1   7   3       86.60       70.92      1.32 o 
   1   7   3      746.84      712.11      4.69 o 
   3   7   3      258.20      239.35      4.60 o 
   5   7   3      842.26      800.77      8.94 o 
   7   7   3      341.60      324.94      5.20 o 
   9   7   3        7.34        8.00      0.96 o 
  11   7   3      276.61      295.36      8.60 o 
  13   7   3       18.83       23.01      3.89 o 
 -12   8   3       14.09       15.18      2.64 o 
 -10   8   3        9.83        8.71      1.34 o 
  -8   8   3       29.70       30.10      1.68 o 
  -6   8   3       82.83       79.12      1.76 o 
  -4   8   3      994.77     1022.78      9.22 o 
  -2   8   3      472.57      468.15      4.59 o 
   0   8   3      325.21      306.87      2.79 o 
   2   8   3       51.43       48.44      1.00 o 
   4   8   3      878.50      864.27     10.11 o 
   6   8   3      673.07      671.91     10.55 o 
   8   8   3        6.07        7.09      1.91 o 
  10   8   3        9.05       10.25      2.17 o 
  12   8   3        1.44       -0.65      3.13 o 
 -11   9   3       20.61        9.08      4.81 o 
  -9   9   3        5.90        7.35      1.14 o 
  -7   9   3       53.78       51.55      1.40 o 
  -5   9   3       36.57       34.88      1.48 o 
  -3   9   3       58.68       63.95      1.71 o 
  -1   9   3       41.50       42.69      1.35 o 
   1   9   3      110.77      118.77      2.03 o 
   3   9   3     4637.97     4656.26     45.41 o 
   5   9   3     1973.98     1975.30     25.48 o 
   7   9   3        3.00        1.41      1.98 o 
   9   9   3      234.77      251.39      6.98 o 
  11   9   3        3.10        0.89      2.46 o 
 -10  10   3       12.90        3.82      2.36 o 
  -8  10   3       15.95       15.09      1.04 o 
  -6  10   3      215.47      221.02      2.92 o 
  -4  10   3        0.44        1.92      0.72 o 
  -2  10   3       82.94       65.44      1.65 o 
   0  10   3      628.07      617.27      5.87 o 
   2  10   3      264.38      257.37      2.71 o 
   4  10   3       43.65       37.06      2.12 o 
   6  10   3      242.32      249.97      4.66 o 
   8  10   3       76.66       79.71      3.87 o 
  10  10   3        6.33        7.50      2.05 o 
  -9  11   3       10.11        7.38      3.80 o 
  -7  11   3        1.05        0.66      0.74 o 
  -5  11   3       91.46       87.57      1.66 o 
  -3  11   3        2.12        2.98      0.83 o 
  -1  11   3       45.75       38.95      1.29 o 
   1  11   3        3.39        3.78      1.18 o 
   3  11   3       60.12       52.29      2.23 o 
   5  11   3        2.32        2.68      1.40 o 
   7  11   3       15.21       10.27      2.40 o 
   9  11   3       42.15       48.60      3.19 o 
  -8  12   3        9.39        7.19      2.38 o 
  -6  12   3       55.61       61.88      3.06 o 
  -4  12   3        0.35        2.08      0.79 o 
  -2  12   3      103.80      104.89      2.29 o 
   0  12   3        0.44        1.95      0.87 o 
   2  12   3       86.76       75.76      3.08 o 
   4  12   3        8.28        7.61      1.75 o 
   6  12   3        3.53        4.16      2.02 o 
   8  12   3        3.14        2.53      1.89 o 
  -5  13   3      105.58      116.27      3.74 o 
  -3  13   3       33.42       35.49      1.58 o 
  -1  13   3       14.85       18.98      1.32 o 
   1  13   3        1.49        4.49      2.44 o 
   3  13   3        0.60        0.52      1.37 o 
   5  13   3       77.29       90.23      3.52 o 
  -2  14   3        5.34        7.15      1.97 o 
   0  14   3        1.63        2.22      1.94 o 
   2  14   3       52.52       61.20      4.00 o 
 -16   0   4       23.88       30.09      6.64 o 
 -14   0   4        0.02        0.91      2.66 o 
 -12   0   4      814.18      803.88     15.14 o 
 -10   0   4     1476.85     1543.93     25.30 o 
  -8   0   4       90.48       75.13      3.59 o 
  -6   0   4       50.55       91.81      2.34 o 
  -4   0   4     2358.80     2076.06     33.27 o 
  -2   0   4      315.70      253.26      3.24 o 
   0   0   4      881.99     1006.04      8.94 o 
   2   0   4      709.44      899.60     10.15 o 
   4   0   4     4906.38     5254.81    213.87 o 
   6   0   4      628.98      650.81      9.98 o 
   8   0   4      349.45      414.33     15.32 o 
  10   0   4     1740.79     1764.75     28.63 o 
  12   0   4      793.13      727.88     13.60 o 
  14   0   4      118.86      120.93      7.51 o 
 -15   1   4        5.29        3.66      2.17 o 
 -13   1   4       95.35       99.41      4.25 o 
 -11   1   4        2.19        0.62      1.42 o 
  -9   1   4      271.20      294.07      4.56 o 
  -7   1   4      650.49      642.64      6.66 o 
  -5   1   4       71.15      100.07      1.88 o 
  -3   1   4    75400.04    79925.17   1531.35 o 
  -1   1   4    41313.02    43894.22    778.50 o 
   1   1   4      641.77      653.33      7.51 o 
   3   1   4     1581.83     1597.30     34.95 o 
   5   1   4      148.38      137.58      2.09 o 
   7   1   4       90.27       79.29      1.80 o 
   9   1   4       14.94       12.20      1.94 o 
  11   1   4      228.22      250.52      5.11 o 
  13   1   4      744.25      748.36     10.95 o 
  15   1   4        5.40        2.56      1.60 o 
 -16   2   4       70.17       71.15      3.71 o 
 -14   2   4        4.02        2.54      2.16 o 
 -12   2   4        7.27        7.73      2.04 o 
 -10   2   4       15.99       13.73      1.92 o 
  -8   2   4      362.16      414.78      5.28 o 
  -6   2   4      598.07      597.53      6.34 o 
  -4   2   4     2270.12     2338.53     23.29 o 
  -2   2   4     2039.44     2200.54     20.57 o 
   0   2   4      526.10      538.41      3.54 o 
   2   2   4      232.42      198.47      1.57 o 
   4   2   4     2638.74     2787.07     27.39 o 
   6   2   4     2359.10     2651.63     36.37 o 
   8   2   4      329.71      344.63      4.26 o 
  10   2   4       25.53       19.17      1.48 o 
  12   2   4       74.32       68.74      2.58 o 
  14   2   4       67.40       56.11      2.81 o 
 -15   3   4       68.98       59.23     10.74 o 
 -13   3   4       52.07       57.63      2.95 o 
 -11   3   4      116.14      107.63      3.08 o 
  -9   3   4       84.29      100.30      3.25 o 
  -7   3   4      214.54      176.20      2.95 o 
  -5   3   4     3436.10     3623.09     38.39 o 
  -3   3   4     1741.12     1657.50     15.94 o 
  -1   3   4      207.93      194.84      2.55 o 
   1   3   4     1899.28     1819.60     11.92 o 
   3   3   4     1893.85     2157.61     32.07 o 
   5   3   4        7.52        2.05      0.50 o 
   7   3   4     1385.11     1755.72     20.45 o 
   9   3   4      101.88      107.18      6.12 o 
  11   3   4       84.39       83.55      2.41 o 
  13   3   4        1.84        1.12      1.40 o 
  15   3   4        0.12       -0.48      1.24 o 
 -14   4   4       19.15       16.86      3.08 o 
 -12   4   4        6.98        6.00      2.19 o 
 -10   4   4        0.04        0.10      1.11 o 
  -8   4   4      132.22      127.98      2.73 o 
  -6   4   4       36.15       49.04      7.31 o 
  -4   4   4     2498.54     2675.74     27.60 o 
  -2   4   4     7910.74     8560.02    103.09 o 
   0   4   4      412.13      444.49      2.95 o 
   2   4   4       15.15       25.42      1.01 o 
   4   4   4     9169.39    10759.02    313.89 o 
   6   4   4     1398.93     1596.21     14.47 o 
   8   4   4        3.49        8.54      0.73 o 
  10   4   4       92.00       85.18      2.53 o 
  12   4   4      270.46      267.86      6.56 o 
  14   4   4       10.27        9.48      1.64 o 
 -15   5   4        8.40        8.19      2.02 o 
 -13   5   4       13.32       13.58      2.27 o 
 -11   5   4     1098.78     1159.45     15.04 o 
  -9   5   4       35.31       33.06      2.46 o 
  -7   5   4      413.81      411.93      7.57 o 
  -5   5   4      350.91      316.84      3.96 o 
  -3   5   4     2487.44     2478.65     22.76 o 
  -1   5   4      257.59      247.00      2.62 o 
   1   5   4     3952.26     4191.74     33.40 o 
   3   5   4      341.05      375.17      5.18 o 
   5   5   4      560.92      547.92      9.02 o 
   7   5   4      139.09      142.91      2.67 o 
   9   5   4       51.49       36.83      1.05 o 
  11   5   4       87.44       75.37      1.73 o 
  13   5   4      104.81       87.29      2.46 o 
 -14   6   4       11.17        8.60      2.11 o 
 -12   6   4       15.95       12.61      2.53 o 
 -10   6   4       63.93       64.52      9.21 o 
  -8   6   4     1383.32     1407.69     16.40 o 
  -6   6   4       33.84       48.15      1.53 o 
  -4   6   4     1611.08     1583.23     15.04 o 
  -2   6   4      690.27      565.09      4.58 o 
   0   6   4      162.98      156.25      1.45 o 
   2   6   4      149.41      182.02      2.89 o 
   4   6   4      411.21      413.52      6.27 o 
   6   6   4       90.98       98.00      3.23 o 
   8   6   4        2.67        2.78      0.48 o 
  10   6   4      146.87      113.64      1.72 o 
  12   6   4       74.75       66.89      6.27 o 
  14   6   4       12.45       18.50      4.04 o 
 -13   7   4        9.26        5.08      2.02 o 
 -11   7   4       48.59       54.34      3.05 o 
  -9   7   4     1657.18     1759.98     26.75 o 
  -7   7   4      138.34      147.49      3.34 o 
  -5   7   4      153.90      138.35      2.42 o 
  -3   7   4      139.74      154.98      2.27 o 
  -1   7   4       92.06       96.06      2.33 o 
   1   7   4       51.95       51.27      0.79 o 
   3   7   4        0.09        1.49      1.50 o 
   5   7   4      150.11      150.86      4.20 o 
   7   7   4       17.77       18.92      1.83 o 
   9   7   4       16.21       14.26      2.79 o 
  11   7   4       15.65       14.18      3.61 o 
  13   7   4        3.00        1.47      2.73 o 
 -12   8   4        0.27       -0.83      0.83 o 
 -10   8   4       67.69       66.76      2.28 o 
  -8   8   4        2.16        2.47      1.19 o 
  -6   8   4      283.12      286.01      4.36 o 
  -4   8   4      769.05      760.34      7.24 o 
  -2   8   4      135.69      128.98      2.12 o 
   0   8   4        1.75        2.92      0.63 o 
   2   8   4      150.66      138.81      1.69 o 
   4   8   4        0.26       -1.25      1.25 o 
   6   8   4      557.80      550.21     11.81 o 
   8   8   4        1.42        0.66      1.17 o 
  10   8   4        0.04        1.08      1.57 o 
  12   8   4       11.08       12.90      3.98 o 
 -11   9   4        1.39        0.26      1.34 o 
  -9   9   4        9.68        9.56      1.73 o 
  -7   9   4        3.94        5.45      0.97 o 
  -5   9   4       24.03       20.80      1.30 o 
  -3   9   4      358.89      314.03      3.42 o 
  -1   9   4      113.06      124.29      1.79 o 
   1   9   4      202.17      193.34      2.94 o 
   3   9   4     1235.35     1195.74     42.03 o 
   5   9   4       70.93       81.19      7.46 o 
   7   9   4      759.89      732.49     11.84 o 
   9   9   4      408.56      427.49      7.67 o 
  11   9   4       22.42       24.95      2.37 o 
 -10  10   4        6.48        2.07      2.21 o 
  -8  10   4       27.04       28.22      1.44 o 
  -6  10   4       30.39       39.58      1.60 o 
  -4  10   4      172.37      166.40      2.71 o 
  -2  10   4       97.99       73.19      1.60 o 
   0  10   4       54.68       63.11      1.52 o 
   2  10   4      353.11      375.76      3.46 o 
   4  10   4       18.50       25.79      1.92 o 
   6  10   4       11.32       11.92      2.22 o 
   8  10   4       38.25       33.30      2.25 o 
  10  10   4        1.29        1.28      2.18 o 
  -9  11   4      118.88      132.30      4.98 o 
  -7  11   4       13.25       15.57      1.23 o 
  -5  11   4      106.66       99.05      1.98 o 
  -3  11   4        0.44       -0.76      0.76 o 
  -1  11   4      171.09      143.62      2.10 o 
   1  11   4      182.52      174.51      3.52 o 
   3  11   4       18.11       14.67      3.37 o 
   5  11   4        5.69        7.40      1.60 o 
   7  11   4       38.32       41.42      2.56 o 
   9  11   4       77.43       85.98      4.00 o 
  -8  12   4       40.76       49.22      3.62 o 
  -6  12   4        3.70        1.99      0.82 o 
  -4  12   4       15.83       17.84      1.15 o 
  -2  12   4        0.26        1.19      0.81 o 
   0  12   4        0.61        0.63      0.74 o 
   2  12   4        3.25        2.33      2.05 o 
   4  12   4        1.99        2.02      1.51 o 
   6  12   4       16.51       14.93      2.99 o 
   8  12   4        1.97        2.84      2.28 o 
  -5  13   4       90.30      109.02      3.69 o 
  -3  13   4        0.18        0.50      0.84 o 
  -1  13   4       49.05       56.80      2.29 o 
   1  13   4        1.21       -0.12      1.96 o 
   3  13   4       24.13       17.79      2.04 o 
   5  13   4        2.69        2.51      1.85 o 
  -2  14   4       36.59       38.76      1.90 o 
   0  14   4       18.85       28.37      2.28 o 
   2  14   4       37.23       42.41      4.93 o 
 -15   1   5        0.45       -0.67      1.73 o 
 -13   1   5       35.56       36.78      2.96 o 
 -11   1   5        1.46        0.64      1.39 o 
  -9   1   5      288.20      308.59      4.87 o 
  -7   1   5      442.79      445.37      5.08 o 
  -5   1   5     3067.60     2976.34     30.31 o 
  -3   1   5     2822.58     3050.50     31.41 o 
  -1   1   5    27056.04    29158.51    398.76 o 
   1   1   5      138.46      106.88      0.80 o 
   3   1   5      285.00      352.46      3.53 o 
   5   1   5      186.95      239.03      2.45 o 
   7   1   5     1152.64     1195.31     11.81 o 
   9   1   5     1594.56     1602.52     18.14 o 
  11   1   5        4.93        4.22      1.66 o 
  13   1   5      368.33      381.70      7.64 o 
  15   1   5        5.71        2.23      2.11 o 
 -16   2   5       16.42        9.28      4.67 o 
 -14   2   5        0.56        0.87      1.70 o 
 -12   2   5        0.96        0.04      1.35 o 
 -10   2   5      410.08      435.87      6.03 o 
  -8   2   5        8.09       15.40      2.02 o 
  -6   2   5      138.62      148.34      8.68 o 
  -4   2   5    11475.58    12320.92    162.09 o 
  -2   2   5     1129.66     1073.90     12.75 o 
   0   2   5     1132.70      862.62      6.95 o 
   2   2   5     8788.41     8787.46    252.24 o 
   4   2   5      103.13      156.58      4.26 o 
   6   2   5      125.52      128.32      4.91 o 
   8   2   5      308.16      310.68      3.76 o 
  10   2   5        7.75        8.25      1.48 o 
  12   2   5       29.70       28.11      2.08 o 
  14   2   5        1.01        2.62      1.71 o 
 -15   3   5      184.35      198.80      5.58 o 
 -13   3   5       67.44       76.04      3.25 o 
 -11   3   5       29.59       23.36      2.03 o 
  -9   3   5      206.04      203.25      3.81 o 
  -7   3   5      149.28      189.77      3.04 o 
  -5   3   5      403.31      451.48      5.70 o 
  -3   3   5     3342.58     3488.30     35.72 o 
  -1   3   5     6151.05     6321.63     63.18 o 
   1   3   5        0.55        0.16      0.20 o 
   3   3   5      265.36      223.36      3.67 o 
   5   3   5      282.61      261.10      3.00 o 
   7   3   5        0.01       -3.53      3.53 o 
   9   3   5       71.86       69.17      2.14 o 
  11   3   5       71.19       67.10      2.30 o 
  13   3   5       13.31       11.55      2.22 o 
  15   3   5       10.27        3.21      1.52 o 
 -14   4   5        1.28        1.53      1.67 o 
 -12   4   5       47.36       51.81      2.65 o 
 -10   4   5      142.09      131.24      3.09 o 
  -8   4   5       73.92       67.93      2.16 o 
  -6   4   5      517.71      542.12      5.78 o 
  -4   4   5      400.25      511.14      5.51 o 
  -2   4   5    16550.00    17919.31    279.78 o 
   0   4   5       88.99       85.00      1.35 o 
   2   4   5     2061.46     2253.52     20.48 o 
   4   4   5     3311.45     3697.79     48.93 o 
   6   4   5     1399.17     1432.87     12.68 o 
   8   4   5        2.50        0.12      0.76 o 
  10   4   5      256.28      257.31     10.20 o 
  12   4   5       85.03       77.76      2.91 o 
  14   4   5       27.97       34.01      1.87 o 
 -15   5   5        8.36        9.09      2.63 o 
 -13   5   5        7.74        6.98      1.89 o 
 -11   5   5      190.22      195.19      8.56 o 
  -9   5   5       41.79       50.31     12.51 o 
  -7   5   5      460.61      504.07      6.11 o 
  -5   5   5       95.25      103.27      2.21 o 
  -3   5   5     1348.14     1335.58     13.19 o 
  -1   5   5     1435.01     1563.71     12.10 o 
   1   5   5     1130.86     1462.81     15.68 o 
   3   5   5      362.99      350.40      5.03 o 
   5   5   5     2794.03     2927.51     40.90 o 
   7   5   5      249.35      209.41      2.63 o 
   9   5   5       30.32       24.52      0.88 o 
  11   5   5       19.17       18.24      1.28 o 
  13   5   5       74.41       77.23      3.56 o 
 -14   6   5        8.36        7.49      2.64 o 
 -12   6   5       28.55       29.87      5.28 o 
 -10   6   5     1048.32     1053.52     13.78 o 
  -8   6   5      126.69      121.92      3.53 o 
  -6   6   5      169.32      144.87      2.61 o 
  -4   6   5      575.99      649.00      6.10 o 
  -2   6   5      874.14      816.65      6.42 o 
   0   6   5      155.51      159.60      2.02 o 
   2   6   5     1261.53     1300.43     11.35 o 
   4   6   5      246.74      235.99      9.14 o 
   6   6   5        8.58       10.16      1.99 o 
   8   6   5      291.55      258.69      3.32 o 
  10   6   5       30.58       35.10      1.26 o 
  12   6   5      122.13      111.09      5.25 o 
 -13   7   5        1.39        1.29      1.38 o 
 -11   7   5       39.56       33.29      3.06 o 
  -9   7   5      319.88      325.56      8.57 o 
  -7   7   5     1382.79     1388.29     16.01 o 
  -5   7   5      360.12      335.27      4.46 o 
  -3   7   5        9.47       13.64      0.97 o 
  -1   7   5     1240.03     1308.67     10.49 o 
   1   7   5      126.84      133.28      1.39 o 
   3   7   5      890.24      875.24     11.47 o 
   5   7   5      986.90      950.24     13.21 o 
   7   7   5      143.55      137.38      4.79 o 
   9   7   5       64.64       51.39      3.65 o 
  11   7   5        1.74        2.53      2.90 o 
  13   7   5      141.51      158.65      8.70 o 
 -12   8   5        0.01        0.99      1.14 o 
 -10   8   5       72.81       76.26      2.40 o 
  -8   8   5       70.74       73.00      2.67 o 
  -6   8   5        2.90        1.74      1.09 o 
  -4   8   5       96.40       95.32      1.92 o 
  -2   8   5       47.09       45.32      1.15 o 
   0   8   5        0.79        0.21      0.65 o 
   2   8   5      796.75      755.77     10.46 o 
   4   8   5     1270.45     1244.98     20.53 o 
   6   8   5       19.61       12.37      3.11 o 
   8   8   5       60.96       62.72      2.79 o 
  10   8   5        2.97        3.49      1.59 o 
  12   8   5        1.08        0.82      2.44 o 
 -11   9   5       24.18       19.41      5.75 o 
  -9   9   5        9.16        6.80      1.35 o 
  -7   9   5        7.63        8.70      1.20 o 
  -5   9   5       53.54       46.33      1.62 o 
  -3   9   5       37.53       39.51      1.51 o 
  -1   9   5        3.22        1.99      0.61 o 
   1   9   5      564.69      537.55      7.12 o 
   3   9   5      160.30      169.32      5.72 o 
   5   9   5     1705.54     1779.97     28.99 o 
   7   9   5      692.22      693.03     13.25 o 
   9   9   5       16.13       18.07      2.20 o 
  11   9   5        1.11        0.17      1.40 o 
 -10  10   5       29.97       31.39      5.00 o 
  -8  10   5        0.89        1.58      0.88 o 
  -6  10   5       17.29       16.66      1.18 o 
  -4  10   5      109.47       96.74      2.07 o 
  -2  10   5      464.58      373.42      4.30 o 
   0  10   5      480.51      460.88      8.41 o 
   2  10   5      565.47      561.53      9.87 o 
   4  10   5       12.29       16.32      2.87 o 
   6  10   5       42.46       33.57      3.61 o 
   8  10   5        0.23       -0.25      1.38 o 
  10  10   5        6.82        5.86      1.71 o 
  -9  11   5        6.06        1.08      2.43 o 
  -7  11   5        0.44        1.41      0.94 o 
  -5  11   5       67.46       72.75      1.89 o 
  -3  11   5        8.72        8.53      1.02 o 
  -1  11   5       12.33        9.90      1.00 o 
   1  11   5        8.78        4.95      1.08 o 
   3  11   5        0.15        2.94      1.49 o 
   5  11   5       13.28       15.57      2.89 o 
   7  11   5       14.85       20.05      3.10 o 
   9  11   5        2.32       -0.54      1.60 o 
  -8  12   5      167.38      216.91      6.74 o 
  -6  12   5        0.12       -0.91      0.91 o 
  -4  12   5        0.03        0.71      0.78 o 
  -2  12   5       18.12       12.91      1.17 o 
   0  12   5      103.85      105.89      2.90 o 
   2  12   5        0.10       -0.21      2.25 o 
   4  12   5       12.26        8.71      6.72 o 
   6  12   5       21.24       17.79      6.11 o 
  -5  13   5       80.01      102.00      3.86 o 
  -3  13   5      100.25      117.73      2.46 o 
  -1  13   5       42.27       55.98      2.21 o 
   1  13   5      107.87      136.04      4.86 o 
   3  13   5       32.28       39.25      3.99 o 
   5  13   5        0.19       -1.32      3.55 o 
  -2  14   5        4.42        3.15      1.60 o 
   0  14   5        1.61        1.52      1.59 o 
 -16   0   6       21.11       15.23     11.01 o 
 -14   0   6       33.54       30.96      4.72 o 
 -12   0   6     1022.78     1036.30     21.49 o 
 -10   0   6      415.31      489.46     15.35 o 
  -8   0   6      349.59      462.57      8.77 o 
  -6   0   6      654.03      860.84    137.85 o 
  -4   0   6     1764.24     1517.27     20.45 o 
  -2   0   6    20195.55    20639.22    419.30 o 
   0   0   6     1793.90     1930.07     28.46 o 
   2   0   6     4607.54     4859.32     83.26 o 
   4   0   6        0.25        0.36      0.94 o 
   6   0   6      236.50      237.20      4.30 o 
   8   0   6    12590.20    12886.20    257.94 o 
  10   0   6        0.03        1.62      2.74 o 
  12   0   6     1088.33     1080.55     24.53 o 
  14   0   6        0.60        1.80      1.94 o 
 -15   1   6       30.59       13.33      6.42 o 
 -13   1   6        9.52       11.73      2.47 o 
 -11   1   6       41.21       40.61      2.68 o 
  -9   1   6      132.37      143.29      3.36 o 
  -7   1   6      140.46      120.28      2.66 o 
  -5   1   6       87.70       99.05      3.50 o 
  -3   1   6       82.22       52.55      1.65 o 
  -1   1   6    38377.84    40625.79    602.95 o 
   1   1   6      481.93      437.94      3.54 o 
   3   1   6       24.04       27.72      1.13 o 
   5   1   6      218.96      267.30      2.69 o 
   7   1   6     1055.78     1035.32     16.65 o 
   9   1   6      807.29      761.47      9.42 o 
  11   1   6      489.37      474.94      7.15 o 
  13   1   6        1.06        0.63      1.46 o 
  15   1   6       28.25       24.80      2.03 o 
 -16   2   6        3.62        3.69      2.48 o 
 -14   2   6       24.33       27.66      4.60 o 
 -12   2   6        9.39        9.55      1.91 o 
 -10   2   6       95.26      100.57      3.26 o 
  -8   2   6      455.89      515.78      6.31 o 
  -6   2   6     4571.32     4846.57     56.96 o 
  -4   2   6      786.46      865.80      8.89 o 
  -2   2   6      585.84      531.11      4.60 o 
   0   2   6      526.52      572.25      6.47 o 
   2   2   6     2173.73     2190.88     18.19 o 
   4   2   6      258.99      271.80      5.09 o 
   6   2   6      900.76     1020.04     10.17 o 
   8   2   6      230.70      244.00      3.24 o 
  10   2   6      284.82      285.08      4.05 o 
  12   2   6       13.98       15.65      1.53 o 
  14   2   6       33.57       39.55      2.38 o 
 -15   3   6        8.38        6.87      3.14 o 
 -13   3   6       22.57       17.54      3.81 o 
 -11   3   6        7.07        7.29      1.80 o 
  -9   3   6      234.24      256.21      4.47 o 
  -7   3   6       32.50       41.99      1.90 o 
  -5   3   6      108.48      123.52      9.65 o 
  -3   3   6        5.91        6.49      1.04 o 
  -1   3   6     4881.98     5063.98     48.94 o 
   1   3   6     2596.04     2853.49     24.58 o 
   3   3   6     1181.65     1382.94     11.28 o 
   5   3   6     1735.49     1871.37     16.32 o 
   7   3   6      584.89      540.01      6.39 o 
   9   3   6       30.08       30.42      2.21 o 
  11   3   6       15.04       15.72      1.34 o 
  13   3   6       18.11       23.93      1.87 o 
 -14   4   6        0.71       -0.50      1.64 o 
 -12   4   6       44.27       40.05      3.09 o 
 -10   4   6       32.26       29.48      2.36 o 
  -8   4   6       33.27       31.24      4.35 o 
  -6   4   6      119.46      127.90      2.91 o 
  -4   4   6     2661.21     2841.22     30.01 o 
  -2   4   6     1988.87     2049.63     20.28 o 
   0   4   6      166.19      131.47      1.23 o 
   2   4   6     5580.75     6097.61     51.56 o 
   4   4   6      292.06      227.63      4.06 o 
   6   4   6     1259.61     1267.79     13.07 o 
   8   4   6      532.91      513.27      7.56 o 
  10   4   6       74.15       71.26      1.67 o 
  12   4   6      120.58      130.14      3.34 o 
  14   4   6       13.64        8.24      1.67 o 
 -15   5   6       38.34       39.11      9.11 o 
 -13   5   6      118.84      116.45      4.50 o 
 -11   5   6       45.20       46.48      2.89 o 
  -9   5   6     1308.31     1362.96     16.77 o 
  -7   5   6       18.86       16.43      1.93 o 
  -5   5   6      745.37      874.05      7.97 o 
  -3   5   6      412.96      374.50      4.22 o 
  -1   5   6      232.18      244.02      2.57 o 
   1   5   6       80.89       95.95      1.50 o 
   3   5   6      673.78      691.49      6.13 o 
   5   5   6       17.88       20.46      2.07 o 
   7   5   6      266.81      242.51      3.43 o 
   9   5   6        3.14        5.55      2.06 o 
  11   5   6       12.78       10.07      0.90 o 
  13   5   6       25.70       21.88      4.70 o 
 -14   6   6       14.35       12.03      2.13 o 
 -12   6   6       15.49       13.89      2.39 o 
 -10   6   6      137.53      133.51      4.36 o 
  -8   6   6      279.31      298.63      4.99 o 
  -6   6   6      157.55      162.58      2.93 o 
  -4   6   6      187.02      210.72      2.62 o 
  -2   6   6      450.61      447.20      3.95 o 
   0   6   6      651.40      582.21      4.32 o 
   2   6   6       14.28        9.35      0.94 o 
   4   6   6       37.37       45.42      1.75 o 
   6   6   6      231.36      296.41      5.48 o 
   8   6   6      218.39      182.17      5.04 o 
  10   6   6        6.01        3.64      1.05 o 
  12   6   6       53.94       37.83      4.42 o 
 -13   7   6       15.77       14.70      2.96 o 
 -11   7   6       20.25       14.94      2.98 o 
  -9   7   6       18.90       26.92      2.30 o 
  -7   7   6      389.16      392.68      7.26 o 
  -5   7   6       75.88       81.15      2.14 o 
  -3   7   6      617.38      611.86      5.60 o 
  -1   7   6      689.24      605.81      4.85 o 
   1   7   6     1670.23     1611.54     16.68 o 
   3   7   6      829.08      786.22      8.15 o 
   5   7   6      258.21      242.35      5.03 o 
   7   7   6      140.24      151.19      4.70 o 
   9   7   6       55.74       55.71      4.78 o 
  11   7   6       17.17       19.46      3.35 o 
  13   7   6        0.08        0.61      2.58 o 
 -12   8   6        3.70        3.02      1.41 o 
 -10   8   6        7.35        4.86      1.89 o 
  -8   8   6      399.68      404.77      5.85 o 
  -6   8   6      441.85      430.82      5.71 o 
  -4   8   6        3.98        3.47      0.93 o 
  -2   8   6      143.09      150.74      1.90 o 
   0   8   6      143.30      141.38      1.74 o 
   2   8   6     1100.61     1065.20     13.59 o 
   4   8   6      753.89      739.69     10.20 o 
   6   8   6      289.96      311.13      6.33 o 
   8   8   6      234.99      228.98      7.09 o 
  10   8   6        4.20        3.67      1.38 o 
  12   8   6        0.01       -1.25      4.41 o 
 -11   9   6        2.08        1.86      1.52 o 
  -9   9   6      194.12      195.70      3.89 o 
  -7   9   6       46.85       39.45      1.81 o 
  -5   9   6       25.82       30.26      1.33 o 
  -3   9   6        4.68        5.32      1.05 o 
  -1   9   6       79.22       85.57      1.66 o 
   1   9   6       10.22        7.23      0.72 o 
   3   9   6       94.81       85.90      3.72 o 
   5   9   6      625.36      637.86      9.61 o 
   7   9   6      280.86      269.88      6.82 o 
   9   9   6       23.57       22.68      3.54 o 
  11   9   6        1.51        4.19      1.43 o 
 -10  10   6        1.79        0.12      1.07 o 
  -8  10   6      134.31      130.08      3.07 o 
  -6  10   6       16.94       15.71      1.46 o 
  -4  10   6      253.49      230.85      3.10 o 
  -2  10   6       26.29       22.22      1.43 o 
   0  10   6      534.87      579.09      5.69 o 
   2  10   6       27.92       23.83      3.80 o 
   4  10   6      131.51      131.87      2.92 o 
   6  10   6       50.97       52.55      2.17 o 
   8  10   6       10.51       11.87      1.60 o 
  10  10   6       23.69       20.72      3.85 o 
  -9  11   6      182.66      204.30      8.64 o 
  -7  11   6       52.29       51.83      1.75 o 
  -5  11   6       11.84       16.19      1.27 o 
  -3  11   6       69.44       74.56      1.62 o 
  -1  11   6       78.38       63.58      1.57 o 
   1  11   6       28.33       28.97      1.52 o 
   3  11   6        0.96        1.73      1.00 o 
   5  11   6       35.44       36.33      1.88 o 
   7  11   6        0.00        0.28      1.00 o 
   9  11   6       43.42       53.32      4.78 o 
  -8  12   6       52.45       65.40      3.86 o 
  -6  12   6        0.38       -0.23      0.79 o 
  -4  12   6       26.39       25.20      1.45 o 
  -2  12   6        6.43        5.85      1.13 o 
   0  12   6       39.42       39.09      1.83 o 
   2  12   6       32.74       35.75      4.10 o 
   4  12   6        1.69        2.05      1.28 o 
   6  12   6       37.79       40.41      3.75 o 
  -5  13   6        4.55        2.40      1.16 o 
  -3  13   6       65.44       67.37      2.33 o 
  -1  13   6       10.28       10.35      1.50 o 
   1  13   6       10.50        9.12      2.42 o 
   3  13   6       30.71       45.19      7.21 o 
   5  13   6       35.28       37.72      5.00 o 
 -15   1   7      111.24      113.69      4.42 o 
 -13   1   7        0.32       -0.49      1.72 o 
 -11   1   7       51.23       53.24      3.17 o 
  -9   1   7       18.05       16.70      2.41 o 
  -7   1   7      981.57     1042.18     11.65 o 
  -5   1   7        4.13        0.47      0.85 o 
  -3   1   7     3900.48     4018.06     43.16 o 
  -1   1   7       16.54       26.58      5.08 o 
   1   1   7    10031.35    10672.99    107.22 o 
   3   1   7       85.86       81.78      1.05 o 
   5   1   7        1.13        2.07      0.64 o 
   7   1   7       65.67       44.51      1.92 o 
   9   1   7      346.24      335.46      9.49 o 
  11   1   7      220.40      230.78      6.77 o 
  13   1   7        1.95        2.01      1.52 o 
 -16   2   7        5.67        4.28      3.86 o 
 -14   2   7       18.45       22.15      4.89 o 
 -12   2   7        4.88        5.17      1.87 o 
 -10   2   7        5.23        7.19      1.82 o 
  -8   2   7      187.85      186.96      4.10 o 
  -6   2   7    11160.98    11869.27    164.58 o 
  -4   2   7     2736.16     2696.18     29.60 o 
  -2   2   7    13113.79    13657.60    162.74 o 
   0   2   7      843.06      680.96      4.56 o 
   2   2   7     3219.47     3223.34     31.81 o 
   4   2   7     8042.92     8536.64    122.24 o 
   6   2   7      159.23      114.13      5.95 o 
   8   2   7      126.38      123.95      2.84 o 
  10   2   7       18.05       16.91      1.57 o 
  12   2   7        0.46        0.30      1.05 o 
  14   2   7       34.68       40.67      3.05 o 
 -15   3   7       13.96        8.36      5.28 o 
 -13   3   7        9.39        3.85      2.17 o 
 -11   3   7       32.38       36.35      2.61 o 
  -9   3   7       54.55       46.45      2.61 o 
  -7   3   7       29.98       29.60      2.02 o 
  -5   3   7    11652.71    12221.99    169.44 o 
  -3   3   7      255.44      274.95      3.05 o 
  -1   3   7       23.38       20.42      1.49 o 
   1   3   7       27.01       28.66      0.98 o 
   3   3   7       34.15       39.54      3.05 o 
   5   3   7      632.19      698.67      6.91 o 
   7   3   7      196.86      178.63      2.73 o 
   9   3   7        0.98        1.09      0.95 o 
  11   3   7        7.32       10.40      1.19 o 
  13   3   7        8.13        6.39      1.71 o 
 -14   4   7      104.27      104.88      4.63 o 
 -12   4   7        1.39       -0.20      1.23 o 
 -10   4   7        4.33        6.87      1.80 o 
  -8   4   7      692.74      749.34      9.08 o 
  -6   4   7      109.39      135.54      3.14 o 
  -4   4   7      126.84      111.17      1.87 o 
  -2   4   7      877.78      970.51      9.63 o 
   0   4   7       36.05       63.77      0.74 o 
   2   4   7     3609.27     3433.86     37.78 o 
   4   4   7      855.02     1083.66      9.09 o 
   6   4   7       74.51       74.54      2.20 o 
   8   4   7     1471.44     1494.60     31.90 o 
  10   4   7        5.09        6.13      1.10 o 
  12   4   7      145.03      126.02      8.00 o 
  14   4   7       68.62       75.23      5.02 o 
 -15   5   7        0.10        2.00      1.96 o 
 -13   5   7        3.88        3.99      2.38 o 
 -11   5   7      311.61      336.39      6.28 o 
  -9   5   7        6.64        7.93      2.34 o 
  -7   5   7      167.51      160.09      3.05 o 
  -5   5   7      144.73      153.50      2.30 o 
  -3   5   7      469.16      505.98      5.18 o 
  -1   5   7      196.50      251.53      2.00 o 
   1   5   7     7168.39     7593.43     81.77 o 
   3   5   7        2.92        7.53      0.49 o 
   5   5   7      116.57      124.35      6.00 o 
   7   5   7        0.36        5.43      0.48 o 
   9   5   7     1512.06     1434.14     17.06 o 
  11   5   7       71.56       71.86      4.64 o 
  13   5   7        8.64       11.34      3.09 o 
 -14   6   7        0.63       -1.58      2.02 o 
 -12   6   7      342.93      360.52      7.22 o 
 -10   6   7       27.78       30.91      2.57 o 
  -8   6   7      993.23     1029.32     12.99 o 
  -6   6   7      520.09      492.97      6.51 o 
  -4   6   7       11.35       11.57      1.59 o 
  -2   6   7     1213.61     1132.45      9.26 o 
   0   6   7      464.92      362.52      3.17 o 
   2   6   7       36.83       31.75      2.00 o 
   4   6   7      861.56      880.24      9.13 o 
   6   6   7        0.85       -0.71      0.71 o 
   8   6   7       18.79       20.44      3.05 o 
  10   6   7      171.88      131.76      9.11 o 
  12   6   7      126.06      138.78      5.61 o 
 -13   7   7        2.35        2.12      1.86 o 
 -11   7   7        6.52        4.78      1.61 o 
  -9   7   7       15.20       16.76      2.48 o 
  -7   7   7      151.87      152.32      3.53 o 
  -5   7   7       67.14       73.32      1.99 o 
  -3   7   7       42.73       41.75      1.46 o 
  -1   7   7      167.44      175.14      1.94 o 
   1   7   7      189.20      227.05      2.31 o 
   3   7   7      935.98      907.17      9.21 o 
   5   7   7       71.82       72.08      1.76 o 
   7   7   7      431.54      378.22      5.26 o 
   9   7   7        2.36        3.51      2.34 o 
  11   7   7       39.37       40.46      6.53 o 
 -12   8   7        3.02        2.38      1.33 o 
 -10   8   7        2.12        2.28      1.55 o 
  -8   8   7       52.51       54.09      2.25 o 
  -6   8   7      268.20      244.42      3.80 o 
  -4   8   7      137.23      127.45      2.37 o 
  -2   8   7        5.56        2.37      0.76 o 
   0   8   7        5.56        6.78      0.60 o 
   2   8   7     2849.21     2803.83     39.17 o 
   4   8   7      770.22      771.00     10.17 o 
   6   8   7      498.21      505.73      7.51 o 
   8   8   7       53.32       48.94      2.08 o 
  10   8   7       81.50       80.25      4.67 o 
  12   8   7       21.36       18.22      4.37 o 
 -11   9   7        2.21        2.25      1.50 o 
  -9   9   7      140.91      144.27      5.14 o 
  -7   9   7      187.71      176.51      4.42 o 
  -5   9   7       77.35       62.06      1.86 o 
  -3   9   7      120.03       92.45      1.84 o 
  -1   9   7        1.18        0.39      0.55 o 
   1   9   7       18.59       19.29      0.63 o 
   3   9   7      304.58      291.49      6.54 o 
   5   9   7       97.84       92.80      3.12 o 
   7   9   7       39.97       41.58      1.90 o 
   9   9   7        0.48        2.29      1.24 o 
  11   9   7        1.86        2.20      2.88 o 
 -10  10   7       49.69       58.60      2.75 o 
  -8  10   7       18.27       18.37      1.43 o 
  -6  10   7       32.82       30.61      1.74 o 
  -4  10   7       15.23       13.21      1.19 o 
  -2  10   7      659.32      629.85      6.32 o 
   0  10   7     1756.19     1632.90     15.48 o 
   2  10   7      473.75      512.68     10.33 o 
   4  10   7        7.91        3.32      1.11 o 
   6  10   7        6.12        8.58      1.70 o 
   8  10   7        6.46        4.74      2.67 o 
  10  10   7       11.14       16.30      4.25 o 
  -9  11   7        7.90        7.24      1.68 o 
  -7  11   7       36.21       41.20      1.69 o 
  -5  11   7       16.32       10.15      1.41 o 
  -3  11   7       14.40       15.91      1.09 o 
  -1  11   7      148.59      162.92      2.31 o 
   1  11   7        3.19        2.25      0.39 o 
   3  11   7        0.50        0.77      3.65 o 
   5  11   7        4.91        4.11      1.16 o 
   7  11   7        5.60        5.68      2.77 o 
  -8  12   7        5.93        6.06      3.15 o 
  -6  12   7       77.53       88.19      2.55 o 
  -4  12   7       22.11       26.09      1.39 o 
  -2  12   7      140.30      153.08      2.37 o 
   0  12   7        3.26        0.61      1.56 o 
   2  12   7       10.89       12.18      4.93 o 
   4  12   7        2.68        2.78      2.83 o 
   6  12   7        4.16        5.37      3.53 o 
  -5  13   7        0.24        0.68      0.83 o 
  -3  13   7       24.91       26.88      1.61 o 
  -1  13   7       20.59       27.50      1.78 o 
   1  13   7        0.38        0.09      1.71 o 
   3  13   7       72.54       99.37      6.88 o 
 -16   0   8        0.33       -2.14      3.08 o 
 -14   0   8       46.21       55.16      5.72 o 
 -12   0   8       19.86       13.29      4.02 o 
 -10   0   8     1722.85     1859.78     33.84 o 
  -8   0   8      371.07      489.57      9.26 o 
  -6   0   8        3.46        2.57      1.49 o 
  -4   0   8     3653.40     3591.11     54.00 o 
  -2   0   8     1983.45     2015.98     33.80 o 
   0   0   8     3463.11     3389.10     48.76 o 
   2   0   8     1812.75     1932.56     51.57 o 
   4   0   8       61.52       70.23      1.58 o 
   6   0   8     1404.46     1223.19     17.24 o 
   8   0   8      156.26      158.97      4.74 o 
  10   0   8     8857.16     9662.16    240.69 o 
  12   0   8        5.05        3.55      2.41 o 
  14   0   8       18.63       16.98      3.13 o 
 -15   1   8        1.63       -0.37      2.25 o 
 -13   1   8      295.63      283.97      6.53 o 
 -11   1   8        1.73       -0.01      1.30 o 
  -9   1   8       32.52       36.65      2.32 o 
  -7   1   8      139.79       88.60      2.52 o 
  -5   1   8      575.69      580.04      6.38 o 
  -3   1   8      812.98      758.90      7.56 o 
  -1   1   8      230.86      259.49      2.72 o 
   1   1   8     1987.70     2215.22     18.52 o 
   3   1   8       11.96       21.79      1.18 o 
   5   1   8      984.96     1041.32      8.93 o 
   7   1   8      667.18      672.46      7.26 o 
   9   1   8       61.62       53.27      2.91 o 
  11   1   8       18.12       13.94      2.21 o 
  13   1   8       16.00       13.52      1.84 o 
 -14   2   8        6.78        2.97      2.47 o 
 -12   2   8       96.36      105.21      3.52 o 
 -10   2   8        4.13        5.91      1.84 o 
  -8   2   8        8.25        8.16      1.78 o 
  -6   2   8     1734.53     1682.95     19.28 o 
  -4   2   8     8170.82     8644.21    111.41 o 
  -2   2   8      200.77      231.81      3.44 o 
   0   2   8      394.57      354.01      3.86 o 
   2   2   8      226.26      198.96      3.36 o 
   4   2   8     1021.06     1190.76     11.33 o 
   6   2   8       88.67       76.57      2.16 o 
   8   2   8       38.45       42.79      2.03 o 
  10   2   8        0.22        0.15      0.79 o 
  12   2   8       39.48       45.54      1.83 o 
  14   2   8        0.57        0.56      1.02 o 
 -15   3   8        0.01        1.10      2.10 o 
 -13   3   8        1.11        1.23      1.84 o 
 -11   3   8        9.81        8.92      2.14 o 
  -9   3   8       36.44       42.32      2.57 o 
  -7   3   8     1635.67     1615.62     18.52 o 
  -5   3   8     2162.28     2203.00     25.31 o 
  -3   3   8      227.63      281.85      3.48 o 
  -1   3   8      130.15      122.73      1.68 o 
   1   3   8       89.05      105.98      1.79 o 
   3   3   8     3217.39     4062.96     88.11 o 
   5   3   8      286.86      371.70      4.31 o 
   7   3   8      159.72      138.66      2.47 o 
   9   3   8        2.26        2.32      1.07 o 
  11   3   8       17.11       18.41      1.93 o 
  13   3   8       50.07       56.52      1.99 o 
 -14   4   8       74.95       78.88      4.33 o 
 -12   4   8      150.19      170.12      5.46 o 
 -10   4   8        6.42        3.32      2.23 o 
  -8   4   8      447.56      461.49      7.02 o 
  -6   4   8       90.13       87.07      2.56 o 
  -4   4   8        3.86        1.43      0.91 o 
  -2   4   8     2941.23     3251.98     34.04 o 
   0   4   8      197.04      190.09      1.93 o 
   2   4   8      442.66      382.38      9.12 o 
   4   4   8     1010.64     1161.27      9.88 o 
   6   4   8       57.44       60.05      1.36 o 
   8   4   8       94.78       97.20      2.16 o 
  10   4   8      367.72      381.03     11.77 o 
  12   4   8        9.24        7.80      1.05 o 
 -15   5   8        9.93       10.89      5.35 o 
 -13   5   8       40.11       44.34      3.43 o 
 -11   5   8      425.25      441.17      8.25 o 
  -9   5   8      145.64      160.16      4.12 o 
  -7   5   8       74.65       82.64      3.05 o 
  -5   5   8       21.38       21.51      1.46 o 
  -3   5   8        2.33        1.55      0.78 o 
  -1   5   8        0.31        6.41      0.48 o 
   1   5   8     2243.87     2436.63     22.28 o 
   3   5   8        1.12        1.52      1.14 o 
   5   5   8       32.72       40.01      2.26 o 
   7   5   8       37.26       25.30      0.93 o 
   9   5   8       21.90       18.72      1.18 o 
  11   5   8       17.14       15.80      1.40 o 
  13   5   8       55.65       60.19      5.90 o 
 -14   6   8       25.86       26.47      2.77 o 
 -12   6   8      248.90      265.61      6.36 o 
 -10   6   8      323.42      332.91      6.45 o 
  -8   6   8      280.56      261.96      4.96 o 
  -6   6   8      205.61      194.75      4.62 o 
  -4   6   8       12.70       16.18      1.50 o 
  -2   6   8        0.01        0.42      0.67 o 
   0   6   8      562.26      520.98      4.10 o 
   2   6   8     1348.48     1351.59     40.15 o 
   4   6   8       74.42       76.65      2.25 o 
   6   6   8      194.86      155.43      2.86 o 
   8   6   8        2.13       -0.19      1.66 o 
  10   6   8       45.99       30.64      3.96 o 
  12   6   8        4.66        4.85      2.83 o 
 -13   7   8       86.56       93.31      3.89 o 
 -11   7   8       28.57       23.58      4.28 o 
  -9   7   8       20.99       20.35      1.74 o 
  -7   7   8       85.17       83.09      3.71 o 
  -5   7   8      516.21      513.07      5.44 o 
  -3   7   8       57.73       70.13      1.45 o 
  -1   7   8      227.64      198.39      2.04 o 
   1   7   8      755.42      744.99      6.54 o 
   3   7   8      303.32      294.83      6.27 o 
   5   7   8       74.01       73.17      2.13 o 
   7   7   8      101.35       74.01      2.47 o 
   9   7   8       97.25       97.92      4.45 o 
  11   7   8        0.12        1.38      2.41 o 
 -12   8   8       12.84        9.55      1.77 o 
 -10   8   8        3.56        1.66      1.76 o 
  -8   8   8        1.53        2.24      1.50 o 
  -6   8   8      333.18      317.92      4.53 o 
  -4   8   8      265.42      278.84      3.62 o 
  -2   8   8       49.20       34.95      1.35 o 
   0   8   8      104.26      111.74      1.55 o 
   2   8   8        0.00       -2.61      2.61 o 
   4   8   8     1778.02     1777.94     25.05 o 
   6   8   8      268.66      270.83     10.52 o 
   8   8   8        1.18        0.99      1.27 o 
  10   8   8       28.72       27.76      2.94 o 
 -11   9   8        7.26        5.08      2.16 o 
  -9   9   8       30.55       31.44      2.26 o 
  -7   9   8      439.90      417.81      6.11 o 
  -5   9   8      395.30      335.18      4.08 o 
  -3   9   8       17.07       10.51      1.08 o 
  -1   9   8       18.66       17.41      0.95 o 
   1   9   8       30.74       41.46      0.89 o 
   3   9   8      225.71      207.22      5.62 o 
   5   9   8        0.66       -0.93      2.13 o 
   7   9   8       24.67       26.64      2.90 o 
   9   9   8       24.30       23.19      4.01 o 
 -10  10   8       16.71       13.89      2.79 o 
  -8  10   8       50.57       59.47      2.06 o 
  -6  10   8       67.12       65.72      1.89 o 
  -4  10   8        0.22        0.00      0.75 o 
  -2  10   8       15.99        5.16      1.14 o 
   0  10   8       44.28       50.27      1.92 o 
   2  10   8     1198.41     1206.01     19.20 o 
   4  10   8        2.43        3.83      3.36 o 
   6  10   8       68.01       65.06      3.63 o 
   8  10   8        5.85        6.86      4.06 o 
  -9  11   8       20.15       14.99      2.69 o 
  -7  11   8       19.71       25.63      2.50 o 
  -5  11   8        2.30        1.05      0.93 o 
  -3  11   8       14.54       14.18      1.23 o 
  -1  11   8      174.76      179.38      2.88 o 
   1  11   8        7.76        9.89      2.51 o 
   3  11   8        4.21        3.65      2.69 o 
   5  11   8        0.04       -1.14      4.45 o 
   7  11   8        0.42        1.11      2.73 o 
  -8  12   8       18.94       21.22      1.59 o 
  -6  12   8        0.16        1.13      0.99 o 
  -4  12   8       18.28       20.06      1.32 o 
  -2  12   8        5.72        4.97      1.07 o 
   0  12   8        0.16        0.71      1.47 o 
   2  12   8        0.06        0.94      1.96 o 
   4  12   8       83.90       75.62      6.44 o 
   6  12   8       15.23       12.48      7.01 o 
  -5  13   8        1.65        0.03      0.83 o 
  -3  13   8       12.54        5.85      1.17 o 
  -1  13   8        8.35        4.77      2.40 o 
   1  13   8        0.19        2.25      2.59 o 
   3  13   8       67.30       95.45      9.57 o 
 -15   1   9       16.78        9.84      3.44 o 
 -13   1   9       53.60       46.31      3.37 o 
 -11   1   9        0.01        1.85      2.56 o 
  -9   1   9       42.12       45.94      2.53 o 
  -7   1   9        5.30       11.44      1.72 o 
  -5   1   9      594.92      552.53      6.52 o 
  -3   1   9      489.83      541.43      6.09 o 
  -1   1   9     2590.19     2427.64     21.35 o 
   1   1   9        6.79        2.91      0.46 o 
   3   1   9     5584.32     6356.75     73.41 o 
   5   1   9     2237.51     2206.31     20.28 o 
   7   1   9     1242.36     1246.73     12.48 o 
   9   1   9      737.47      757.35      8.45 o 
  11   1   9        0.03        1.19      1.07 o 
  13   1   9        0.35        0.48      1.06 o 
 -14   2   9        2.84        1.69      2.17 o 
 -12   2   9        1.35        3.43      2.15 o 
 -10   2   9        7.58        6.67      1.79 o 
  -8   2   9       79.61       72.69      2.92 o 
  -6   2   9      494.85      518.30      7.48 o 
  -4   2   9    11649.40    12553.48    172.87 o 
  -2   2   9      162.25      149.23      2.24 o 
   0   2   9      139.34      104.01      1.11 o 
   2   2   9     1569.92     1643.18     40.51 o 
   4   2   9     1017.25     1001.29     10.81 o 
   6   2   9       30.73       16.06      1.25 o 
   8   2   9        1.95        1.87      0.91 o 
  10   2   9       66.95       69.92      2.02 o 
  12   2   9        0.63        2.90      1.25 o 
  14   2   9       68.47       76.29      2.64 o 
 -15   3   9        3.06        1.98      2.48 o 
 -13   3   9        7.40        4.40      2.36 o 
 -11   3   9        0.25        1.12      1.73 o 
  -9   3   9      168.59      190.97      4.69 o 
  -7   3   9     1620.01     1673.56     20.47 o 
  -5   3   9       90.92       66.62      6.13 o 
  -3   3   9     2966.99     3294.21     32.68 o 
  -1   3   9     2555.03     2429.77     24.64 o 
   1   3   9       15.85       12.43      1.95 o 
   3   3   9      524.77      583.04      5.38 o 
   5   3   9        1.31        2.57      1.06 o 
   7   3   9       80.71       80.01      3.14 o 
   9   3   9      406.63      427.70      6.03 o 
  11   3   9       23.60       23.67      1.73 o 
  13   3   9        2.56        1.59      1.11 o 
 -14   4   9       42.11       40.49      7.24 o 
 -12   4   9      122.96      129.12      4.84 o 
 -10   4   9      294.44      320.81      6.47 o 
  -8   4   9       49.65       39.43      2.54 o 
  -6   4   9      154.56      158.36      3.22 o 
  -4   4   9      701.95      706.49      7.12 o 
  -2   4   9      272.50      264.22      3.69 o 
   0   4   9       62.15       63.25      1.41 o 
   2   4   9     2156.08     2248.53     23.08 o 
   4   4   9      639.15      625.02      4.80 o 
   6   4   9       82.76       87.51      3.00 o 
   8   4   9        3.86        4.45      1.49 o 
  10   4   9       40.27       29.97      1.62 o 
  12   4   9       31.01       32.09      1.68 o 
 -13   5   9      191.71      190.50      6.99 o 
 -11   5   9        0.43        1.99      2.07 o 
  -9   5   9      146.82      137.02      5.11 o 
  -7   5   9        8.22        9.73      1.69 o 
  -5   5   9        7.94        6.75      1.30 o 
  -3   5   9        0.81        2.55      1.01 o 
  -1   5   9      879.51     1031.61      7.53 o 
   1   5   9      116.25       90.44      1.29 o 
   3   5   9     1738.10     1946.86     17.02 o 
   5   5   9      232.61      203.14      2.55 o 
   7   5   9       98.67       63.37      1.10 o 
   9   5   9      105.86      111.98      5.39 o 
  11   5   9      308.23      298.82      7.40 o 
  13   5   9       32.54       37.51      4.44 o 
 -14   6   9        0.08       -0.93      2.18 o 
 -12   6   9        5.81        2.21      2.42 o 
 -10   6   9      326.59      353.27      6.72 o 
  -8   6   9        2.38        4.30      1.74 o 
  -6   6   9      131.63      120.13      3.06 o 
  -4   6   9      764.89      738.99      8.49 o 
  -2   6   9      173.55      209.00      3.83 o 
   0   6   9       40.70       45.74      1.03 o 
   2   6   9      259.42      230.06      4.85 o 
   4   6   9       39.93       26.51      8.12 o 
   6   6   9      240.92      216.24      7.03 o 
   8   6   9       97.77       97.80      5.67 o 
  10   6   9      152.77      148.09      5.85 o 
  12   6   9       18.32       25.30      4.14 o 
 -13   7   9        5.53        1.00      1.73 o 
 -11   7   9        6.13        6.13      1.87 o 
  -9   7   9        5.04        4.65      1.44 o 
  -7   7   9       48.09       49.56      2.24 o 
  -5   7   9        8.79        8.31      1.72 o 
  -3   7   9       42.45       42.17      1.30 o 
  -1   7   9     1177.15     1139.45      8.76 o 
   1   7   9      173.11      144.54      1.88 o 
   3   7   9      214.11      187.47      5.50 o 
   5   7   9      725.07      646.54     17.59 o 
   7   7   9       17.76       19.66      1.12 o 
   9   7   9       60.95       43.18      2.91 o 
  11   7   9        0.27        1.78      2.84 o 
 -12   8   9        5.50        5.64      1.64 o 
 -10   8   9       10.20       10.84      2.01 o 
  -8   8   9       43.09       38.73      2.96 o 
  -6   8   9       47.54       42.78      2.65 o 
  -4   8   9       54.63       53.62      1.58 o 
  -2   8   9       74.45       75.47      1.62 o 
   0   8   9       16.99       16.88      0.82 o 
   2   8   9      182.98      185.77      6.20 o 
   4   8   9     1975.85     2059.81     48.07 o 
   6   8   9       12.80       13.06      1.44 o 
   8   8   9        0.22        0.40      1.07 o 
  10   8   9        1.68        5.49      3.20 o 
 -11   9   9        2.39        2.38      1.78 o 
  -9   9   9       24.72       21.42      2.36 o 
  -7   9   9        0.97        0.14      1.14 o 
  -5   9   9      159.15      132.65      2.87 o 
  -3   9   9      399.40      330.92      3.57 o 
  -1   9   9        9.04       14.81      0.85 o 
   1   9   9      191.26      175.19      3.60 o 
   3   9   9       13.47       18.47      2.92 o 
   5   9   9       18.14       16.75      1.46 o 
   7   9   9       43.28       49.15      4.46 o 
   9   9   9       26.53       28.01      4.26 o 
 -10  10   9       25.76       23.31      2.58 o 
  -8  10   9       30.22       34.37      1.89 o 
  -6  10   9        0.23        1.91      0.97 o 
  -4  10   9        0.22        0.29      0.72 o 
  -2  10   9       16.38       18.09      1.00 o 
   0  10   9      332.40      309.33      4.01 o 
   2  10   9      605.44      578.95     12.05 o 
   4  10   9        3.34        3.14      2.71 o 
   6  10   9       12.73       12.55      3.59 o 
   8  10   9       23.88       33.11      4.45 o 
  -9  11   9       14.05       24.34      2.05 o 
  -7  11   9       13.10       13.40      1.52 o 
  -5  11   9       13.98       14.58      1.43 o 
  -3  11   9      346.19      324.78      3.99 o 
  -1  11   9      128.11      106.91      1.77 o 
   1  11   9       73.82       87.71      4.18 o 
   3  11   9       18.31       26.79      6.09 o 
   5  11   9        3.79        7.45      3.41 o 
   7  11   9        2.22        5.21      4.64 o 
  -6  12   9        3.41        4.97      1.50 o 
  -4  12   9        7.74        7.12      1.44 o 
  -2  12   9       26.42       25.13      1.11 o 
   0  12   9       52.09       50.88      2.94 o 
   2  12   9      101.72      126.74      5.03 o 
   4  12   9        0.00        1.56      2.96 o 
   6  12   9        2.08        3.42      3.58 o 
  -3  13   9        1.25       -0.13      1.42 o 
  -1  13   9        6.04        4.94      2.62 o 
   1  13   9        9.40       10.11      2.29 o 
   3  13   9       15.90       19.63      4.33 o 
 -14   0  10        9.75        8.74      7.92 o 
 -12   0  10        9.98        7.97      3.73 o 
 -10   0  10      105.55      124.89      5.10 o 
  -8   0  10       36.18       44.25      3.11 o 
  -6   0  10     1773.93     1804.59     44.01 o 
  -4   0  10      915.22      772.56     11.48 o 
  -2   0  10     8021.12     9059.85    162.19 o 
   0   0  10     4970.35     5749.33     92.13 o 
   2   0  10        1.11        0.58      0.47 o 
   4   0  10       14.80       18.84      1.22 o 
   6   0  10     1124.74     1104.74     24.16 o 
   8   0  10     1508.31     1646.41    127.59 o 
  10   0  10       71.31       66.93      2.92 o 
  12   0  10      224.87      228.76      4.91 o 
 -15   1  10        6.92        3.42      2.53 o 
 -13   1  10        0.03       -2.13      2.47 o 
 -11   1  10      204.24      223.08      5.60 o 
  -9   1  10        8.55       11.05      1.83 o 
  -7   1  10      589.93      571.59      7.48 o 
  -5   1  10     2494.58     2354.79     25.83 o 
  -3   1  10     1801.07     1965.70     20.28 o 
  -1   1  10       27.84       17.94      2.72 o 
   1   1  10     1945.31     2070.82     17.79 o 
   3   1  10        0.64       12.80      1.74 o 
   5   1  10     3232.45     3229.80     34.82 o 
   7   1  10     1603.30     1655.50     17.96 o 
   9   1  10      670.36      718.16     11.16 o 
  11   1  10        0.37        0.78      1.15 o 
  13   1  10       79.18       89.99      2.91 o 
 -14   2  10        2.88        2.28      2.32 o 
 -12   2  10       13.56       16.15      3.29 o 
 -10   2  10       14.20       13.28      2.09 o 
  -8   2  10      285.87      284.72      5.14 o 
  -6   2  10      602.73      631.45     10.95 o 
  -4   2  10      101.78       90.92      7.04 o 
  -2   2  10        1.61       16.93      1.44 o 
   0   2  10      452.44      500.60      3.78 o 
   2   2  10       35.94       39.62      1.39 o 
   4   2  10       39.53       45.23      1.15 o 
   6   2  10      661.38      637.78     12.95 o 
   8   2  10        2.49        0.07      1.07 o 
  10   2  10        1.33        2.02      1.05 o 
  12   2  10       27.15       38.31      2.82 o 
 -15   3  10        5.89        2.90      2.48 o 
 -13   3  10       17.78       20.84      4.48 o 
 -11   3  10       17.72       15.18      2.47 o 
  -9   3  10      371.58      350.10      6.73 o 
  -7   3  10      525.56      492.84      7.62 o 
  -5   3  10     2938.26     2936.01     34.26 o 
  -3   3  10      486.54      481.02      5.59 o 
  -1   3  10      172.44      179.45      2.35 o 
   1   3  10      637.77      664.02      6.60 o 
   3   3  10     2590.79     2587.72     27.53 o 
   5   3  10       90.39       84.28      1.45 o 
   7   3  10        0.33        0.64      1.34 o 
   9   3  10      304.72      334.99      6.46 o 
  11   3  10       10.94       15.12      1.80 o 
  13   3  10       87.64       86.60      2.87 o 
 -14   4  10       30.84       24.34      4.49 o 
 -12   4  10       62.65       58.76      4.21 o 
 -10   4  10       81.46       75.65      3.86 o 
  -8   4  10      441.27      418.73      8.70 o 
  -6   4  10      416.20      448.31      6.04 o 
  -4   4  10       46.53       40.18      1.80 o 
  -2   4  10       30.22       26.49      1.60 o 
   0   4  10      675.34      782.95      6.32 o 
   2   4  10      374.80      393.54      4.62 o 
   4   4  10       82.48       74.49      1.36 o 
   6   4  10      373.96      315.53      3.70 o 
   8   4  10       15.83        9.11      1.51 o 
  10   4  10       41.35       42.27      2.28 o 
  12   4  10       15.87       29.75      5.82 o 
 -13   5  10       16.59       20.37      3.24 o 
 -11   5  10      184.03      211.06      5.99 o 
  -9   5  10      252.97      264.16      5.23 o 
  -7   5  10      102.52       89.73      2.75 o 
  -5   5  10       26.63       29.67      2.66 o 
  -3   5  10      795.23      726.95     10.77 o 
  -1   5  10      388.38      422.14      3.30 o 
   1   5  10        0.03        1.05      0.66 o 
   3   5  10      163.46      170.03      2.21 o 
   5   5  10      809.35      794.44     11.02 o 
   7   5  10        1.32        3.24      0.64 o 
   9   5  10      175.69      157.74      4.66 o 
  11   5  10        1.24        3.73      2.85 o 
 -14   6  10       12.45       10.84      2.50 o 
 -12   6  10       63.15       77.21      3.71 o 
 -10   6  10       37.59       37.51      3.12 o 
  -8   6  10       83.78       80.89      2.53 o 
  -6   6  10      157.52      141.18      3.16 o 
  -4   6  10      352.37      325.95      5.55 o 
  -2   6  10     1056.31     1093.21      9.19 o 
   0   6  10     1743.76     1671.74     15.73 o 
   2   6  10      107.02      108.91      2.13 o 
   4   6  10       13.39       14.32      2.54 o 
   6   6  10       67.55       62.46      1.56 o 
   8   6  10      289.41      274.76      6.36 o 
  10   6  10        7.49        5.00      2.53 o 
  12   6  10        5.68        6.92      3.22 o 
 -13   7  10        5.20        4.97      2.07 o 
 -11   7  10      129.88      147.04      5.24 o 
  -9   7  10       23.67       23.54      2.19 o 
  -7   7  10       12.23        8.86      1.97 o 
  -5   7  10      153.23      140.94      3.34 o 
  -3   7  10      172.84      191.68      2.48 o 
  -1   7  10     1003.43      990.33      8.08 o 
   1   7  10       22.60       20.73      1.07 o 
   3   7  10     2131.28     2196.55     34.11 o 
   5   7  10       79.44       70.49      4.79 o 
   7   7  10      268.70      240.36      5.24 o 
   9   7  10        4.35        9.17      2.72 o 
  11   7  10        2.80        0.75      2.33 o 
 -12   8  10        6.67        3.92      2.03 o 
 -10   8  10        5.84        5.09      2.32 o 
  -8   8  10        0.44        1.16      1.54 o 
  -6   8  10       80.86       70.42      2.47 o 
  -4   8  10       36.62       28.32      1.40 o 
  -2   8  10       54.71       57.53      1.21 o 
   0   8  10      341.52      308.10      4.59 o 
   2   8  10      358.20      391.42      7.62 o 
   4   8  10      176.70      155.28      7.27 o 
   6   8  10      178.31      151.29      7.06 o 
   8   8  10        1.20        0.95      2.16 o 
  10   8  10       82.37      103.05      6.04 o 
 -11   9  10        2.61        2.71      2.22 o 
  -9   9  10        0.05        1.36      1.34 o 
  -7   9  10        7.37        6.70      1.43 o 
  -5   9  10      296.77      264.15      3.73 o 
  -3   9  10      258.34      202.94      2.65 o 
  -1   9  10       74.20       56.94      1.63 o 
   1   9  10       21.06       16.69      0.91 o 
   3   9  10        0.13        0.28      2.15 o 
   5   9  10      310.33      311.65      8.77 o 
   7   9  10        0.41       -0.42      2.08 o 
   9   9  10        6.62        7.79      3.13 o 
 -10  10  10       59.39       61.68      3.67 o 
  -8  10  10       22.76       16.93      1.74 o 
  -6  10  10       46.27       52.03      1.98 o 
  -4  10  10        0.01        0.14      0.69 o 
  -2  10  10        3.07        1.42      0.73 o 
   0  10  10       91.66       95.35      2.21 o 
   2  10  10        1.54        0.79      2.16 o 
   4  10  10       13.54        9.69      3.23 o 
   6  10  10       15.97       22.79      4.09 o 
   8  10  10       47.67       45.86      4.45 o 
  -9  11  10       35.03       37.74      2.82 o 
  -7  11  10       45.30       43.42      2.41 o 
  -5  11  10       60.31       62.79      2.03 o 
  -3  11  10      131.46      123.14      2.39 o 
  -1  11  10       30.37       39.95      1.56 o 
   1  11  10       58.34       57.80      4.41 o 
   3  11  10      103.63      102.66      5.50 o 
   5  11  10       15.35       19.14      4.08 o 
   7  11  10      102.38      118.45      7.17 o 
  -6  12  10       24.58       25.41      1.67 o 
  -4  12  10       41.52       46.55      1.98 o 
  -2  12  10       55.07       52.61      2.09 o 
   0  12  10       46.11       46.87      4.88 o 
   2  12  10        4.45        5.08      2.79 o 
   4  12  10       15.97       13.85      4.20 o 
  -3  13  10        3.59        3.37      2.24 o 
  -1  13  10        7.01        5.87      2.32 o 
   1  13  10        9.50        8.44      2.35 o 
 -15   1  11        0.50        1.14      2.62 o 
 -13   1  11      102.48      101.61      4.22 o 
 -11   1  11       13.35       12.11      2.33 o 
  -9   1  11        2.01        4.07      1.81 o 
  -7   1  11       94.26      101.44      3.04 o 
  -5   1  11      560.07      615.15      7.96 o 
  -3   1  11       59.38       74.79      2.51 o 
  -1   1  11      734.95      792.70      7.06 o 
   1   1  11     2083.71     2162.21     19.00 o 
   3   1  11        1.91        3.21      0.67 o 
   5   1  11       22.76        7.75      2.21 o 
   7   1  11     3177.90     3289.31     35.89 o 
   9   1  11      205.16      220.14      3.52 o 
  11   1  11       15.79       18.42      1.46 o 
  13   1  11       43.36       38.39      1.80 o 
 -14   2  11       28.13       26.76      5.37 o 
 -12   2  11       22.85       32.27      3.17 o 
 -10   2  11       25.30       23.83      2.51 o 
  -8   2  11      742.84      772.26     20.52 o 
  -6   2  11        0.92       -0.24      1.28 o 
  -4   2  11     1024.09      886.18     10.77 o 
  -2   2  11        5.29        7.63      0.96 o 
   0   2  11      620.43      781.23      6.46 o 
   2   2  11      809.40      792.27      9.76 o 
   4   2  11      370.38      353.33      3.50 o 
   6   2  11      342.23      351.87      4.57 o 
   8   2  11      337.23      348.46      4.52 o 
  10   2  11       17.40       17.26      1.39 o 
  12   2  11      126.19      142.54      3.13 o 
 -15   3  11        8.50        4.98      2.99 o 
 -13   3  11        0.56        2.08      2.41 o 
 -11   3  11       14.09       14.25      2.73 o 
  -9   3  11      505.45      535.96      9.00 o 
  -7   3  11     1801.59     1802.29     21.93 o 
  -5   3  11     1709.00     1874.28     21.62 o 
  -3   3  11        2.38        3.60      1.15 o 
  -1   3  11     1045.04      996.75     10.13 o 
   1   3  11      738.84      726.71      9.62 o 
   3   3  11      188.02      173.33      2.88 o 
   5   3  11       24.90       25.30      1.21 o 
   7   3  11       31.60       36.68      1.88 o 
   9   3  11        4.32        6.81      2.88 o 
  11   3  11       34.43       39.12      3.05 o 
  13   3  11       12.36       14.08      2.59 o 
 -14   4  11      318.08      358.53      9.21 o 
 -12   4  11       18.40       23.33      3.48 o 
 -10   4  11      201.21      191.72      5.52 o 
  -8   4  11     1163.20     1151.72     14.87 o 
  -6   4  11      129.14      125.68      3.38 o 
  -4   4  11      606.47      635.05      7.27 o 
  -2   4  11      498.54      483.96      5.49 o 
   0   4  11        7.60       17.16      1.29 o 
   2   4  11      210.43      190.37      2.77 o 
   4   4  11      544.89      573.17      6.09 o 
   6   4  11      253.83      205.50      7.45 o 
   8   4  11        0.16        0.82      1.28 o 
  10   4  11        0.69       -0.48      0.85 o 
  12   4  11       70.30       89.69      4.52 o 
 -13   5  11      185.27      190.44      6.32 o 
 -11   5  11      868.70      926.67     16.35 o 
  -9   5  11        0.39        0.36      1.70 o 
  -7   5  11      139.62      157.62      3.49 o 
  -5   5  11       19.82       17.33      1.63 o 
  -3   5  11      763.44      747.17      8.66 o 
  -1   5  11       36.47       44.05      1.55 o 
   1   5  11      887.12      931.79      9.65 o 
   3   5  11       18.62       22.98      1.21 o 
   5   5  11      158.82      145.90      1.91 o 
   7   5  11       72.74       66.97      2.14 o 
   9   5  11      304.27      288.18     11.10 o 
  11   5  11       13.12       13.93      3.30 o 
 -12   6  11        4.84        5.14      2.30 o 
 -10   6  11        3.65        1.48      1.94 o 
  -8   6  11        0.85        2.28      1.53 o 
  -6   6  11       34.63       32.93      2.21 o 
  -4   6  11      664.29      701.68      8.61 o 
  -2   6  11      667.30      658.54      5.90 o 
   0   6  11      537.99      497.97      4.98 o 
   2   6  11      640.82      589.11      7.43 o 
   4   6  11       99.96      101.67      4.29 o 
   6   6  11      127.32      107.99      7.78 o 
   8   6  11       10.53        7.93      2.52 o 
  10   6  11       13.71       12.94      3.29 o 
 -13   7  11       10.25        8.42      2.60 o 
 -11   7  11       14.21       11.52      2.30 o 
  -9   7  11      135.96      150.17      4.32 o 
  -7   7  11       21.16       38.46      8.61 o 
  -5   7  11        7.48        4.25      1.62 o 
  -3   7  11       39.52       55.48      1.56 o 
  -1   7  11      322.16      291.26      3.18 o 
   1   7  11     2373.27     2330.79     27.79 o 
   3   7  11      420.98      419.37      8.53 o 
   5   7  11      135.51      149.58      7.08 o 
   7   7  11       96.81       57.56      1.73 o 
   9   7  11        8.73       10.55      3.28 o 
  11   7  11       20.47       19.46      4.67 o 
 -12   8  11        0.64        2.16      2.34 o 
 -10   8  11        0.68        0.56      1.59 o 
  -8   8  11      210.66      205.58      4.45 o 
  -6   8  11       30.68       26.92      1.97 o 
  -4   8  11        6.58        4.82      0.98 o 
  -2   8  11       65.18       75.98      1.41 o 
   0   8  11       57.00       50.11      1.58 o 
   2   8  11       13.38       11.58      2.54 o 
   4   8  11      181.18      161.35      9.89 o 
   6   8  11      122.28      121.04      6.01 o 
   8   8  11       25.55       20.45      3.62 o 
  10   8  11       21.31       35.70      4.17 o 
 -11   9  11       16.92       15.60      4.92 o 
  -9   9  11       12.15       11.34      1.90 o 
  -7   9  11      138.44      130.58      2.94 o 
  -5   9  11      108.95      103.72      2.36 o 
  -3   9  11        5.44        3.22      1.06 o 
  -1   9  11      149.82      153.50      2.01 o 
   1   9  11        0.83        1.49      0.63 o 
   3   9  11       46.89       48.62      4.03 o 
   5   9  11        6.69       11.85      3.54 o 
   7   9  11        1.00        2.88      3.13 o 
   9   9  11        0.73        1.73      3.45 o 
 -10  10  11        6.76       -0.20      1.62 o 
  -8  10  11        5.65        4.16      1.43 o 
  -6  10  11       10.58        8.24      1.35 o 
  -4  10  11       40.09       33.34      1.34 o 
  -2  10  11        0.69        2.30      0.68 o 
   0  10  11       10.66        8.78      0.74 o 
   2  10  11        7.48        3.37      3.04 o 
   4  10  11        8.17        4.37      3.56 o 
   6  10  11        2.27        1.63      3.02 o 
   8  10  11       42.47       44.00      7.34 o 
  -7  11  11        3.11        1.12      1.36 o 
  -5  11  11        9.56       11.24      1.38 o 
  -3  11  11      164.03      164.46      3.14 o 
  -1  11  11      413.42      415.23      9.68 o 
   1  11  11       27.27       15.42      3.14 o 
   3  11  11       30.82       33.90      4.38 o 
   5  11  11        1.60        2.99      3.26 o 
  -6  12  11        3.67        5.83      1.48 o 
  -4  12  11       48.08       63.66      2.52 o 
  -2  12  11       14.01       12.30      3.21 o 
   0  12  11       20.90       39.42      3.71 o 
   2  12  11        9.82       10.85      3.91 o 
   4  12  11      119.04      133.80      8.58 o 
 -14   0  12       10.98        6.71      4.68 o 
 -12   0  12       10.13        7.62      5.73 o 
 -10   0  12       25.37       18.14      3.31 o 
  -8   0  12        1.52        0.05      1.97 o 
  -6   0  12       16.38       12.82      2.89 o 
  -4   0  12        0.60       12.50      7.49 o 
  -2   0  12     1529.90     1571.49     23.49 o 
   0   0  12     7697.09     8783.71    158.44 o 
   2   0  12       13.80       30.26      1.00 o 
   4   0  12      731.47      679.92     10.08 o 
   6   0  12      237.87      209.63      4.43 o 
   8   0  12      151.04      156.53      4.30 o 
  10   0  12       27.65       24.45      2.76 o 
  12   0  12        3.51        3.83      1.61 o 
 -15   1  12        0.00        0.05      1.76 o 
 -13   1  12       30.86       38.45      3.42 o 
 -11   1  12        0.92        4.12      2.21 o 
  -9   1  12        3.62        1.83      1.65 o 
  -7   1  12       36.88       29.76      2.45 o 
  -5   1  12      115.40      133.62      3.41 o 
  -3   1  12      151.81      145.91      2.56 o 
  -1   1  12        3.34        2.13      0.82 o 
   1   1  12      219.00      247.92      3.48 o 
   3   1  12      806.73      869.63      7.98 o 
   5   1  12       57.02       47.13      1.68 o 
   7   1  12     1847.05     1980.13     23.94 o 
   9   1  12      264.82      271.88      4.16 o 
  11   1  12       36.64       42.02      1.87 o 
  13   1  12       44.21       37.72      2.50 o 
 -14   2  12       31.19       24.17      4.97 o 
 -12   2  12        2.43        1.31      1.94 o 
 -10   2  12       88.34       88.96      5.11 o 
  -8   2  12      132.66      128.12      3.88 o 
  -6   2  12      528.96      522.09      8.14 o 
  -4   2  12       93.16      100.24      2.29 o 
  -2   2  12       26.75       37.17      1.57 o 
   0   2  12        7.04       10.15      1.48 o 
   2   2  12     1116.70     1104.57     10.26 o 
   4   2  12      509.69      480.02      4.36 o 
   6   2  12        9.49       10.47      1.82 o 
   8   2  12      151.15      144.82      6.95 o 
  10   2  12       33.69       41.07      1.71 o 
  12   2  12        0.27        0.99      1.29 o 
 -13   3  12       21.82       17.79      5.41 o 
 -11   3  12       43.71       50.99      3.43 o 
  -9   3  12      151.38      147.03      6.15 o 
  -7   3  12      421.59      391.06      7.89 o 
  -5   3  12      575.16      572.91      7.02 o 
  -3   3  12       52.17       36.45      1.77 o 
  -1   3  12     1674.56     1652.31     15.05 o 
   1   3  12      319.77      279.50      3.43 o 
   3   3  12       13.61       12.92      1.12 o 
   5   3  12      442.58      481.07      8.39 o 
   7   3  12      103.84      112.14      2.43 o 
   9   3  12       19.14       30.25      2.12 o 
  11   3  12       31.16       33.67      6.23 o 
 -14   4  12       32.69       23.29      5.05 o 
 -12   4  12      147.01      164.34      6.90 o 
 -10   4  12      192.32      170.75      5.61 o 
  -8   4  12       37.94       29.22      3.23 o 
  -6   4  12      729.41      728.85      9.01 o 
  -4   4  12       64.40       65.80      2.83 o 
  -2   4  12       97.12       85.29      2.07 o 
   0   4  12       33.19       26.35      1.17 o 
   2   4  12        5.58        5.35      1.54 o 
   4   4  12      451.20      383.94      4.27 o 
   6   4  12      453.50      443.76      4.47 o 
   8   4  12      376.66      361.96      3.77 o 
  10   4  12      164.17      179.57      4.69 o 
  12   4  12        0.02        0.44      2.11 o 
 -13   5  12       12.58       14.86      3.58 o 
 -11   5  12       43.14       49.11      4.39 o 
  -9   5  12        0.06        1.08      2.07 o 
  -7   5  12      476.40      468.97      7.30 o 
  -5   5  12        2.41        1.56      1.64 o 
  -3   5  12       25.40       22.95      2.92 o 
  -1   5  12     2969.21     3035.60     27.84 o 
   1   5  12       36.73       28.26      1.76 o 
   3   5  12      139.97      120.11      2.21 o 
   5   5  12      171.03      179.01      2.32 o 
   7   5  12      344.33      284.43      6.21 o 
   9   5  12       12.26       13.15      1.29 o 
  11   5  12       47.29       45.97      4.71 o 
 -12   6  12        3.04        1.93      2.56 o 
 -10   6  12      143.64      152.73      4.49 o 
  -8   6  12      163.37      161.28      3.58 o 
  -6   6  12       11.04        8.06      1.69 o 
  -4   6  12       44.61       46.57      2.30 o 
  -2   6  12      123.76      115.63      2.98 o 
   0   6  12       98.65      123.38      3.07 o 
   2   6  12     1072.15     1029.83     20.60 o 
   4   6  12        4.10        4.03      0.34 o 
   6   6  12      343.35      363.36      9.93 o 
   8   6  12       29.31       30.90      3.16 o 
  10   6  12        0.60        0.21      1.78 o 
 -11   7  12        0.74       -0.49      1.58 o 
  -9   7  12        1.60        1.08      1.74 o 
  -7   7  12       20.19       16.49      2.30 o 
  -5   7  12       32.05       28.75      2.08 o 
  -3   7  12       18.91       17.02      2.73 o 
  -1   7  12       30.78       23.88      0.69 o 
   1   7  12     1334.53     1386.37     15.82 o 
   3   7  12        1.84        2.19      2.28 o 
   5   7  12        0.01        0.30      2.07 o 
   7   7  12        9.78       11.73      3.27 o 
   9   7  12        2.46        0.25      2.06 o 
 -12   8  12        1.10        0.43      1.52 o 
 -10   8  12        9.07       10.06      2.59 o 
  -8   8  12        9.96        3.96      1.77 o 
  -6   8  12       47.84       39.56      2.17 o 
  -4   8  12       19.82       16.65      1.16 o 
  -2   8  12       13.35        5.64      1.06 o 
   0   8  12      122.96      129.43      2.34 o 
   2   8  12        6.97        8.19      2.46 o 
   4   8  12        0.51       -0.99      2.35 o 
   6   8  12      202.92      180.88      7.95 o 
   8   8  12       40.35       52.80      4.95 o 
  10   8  12        0.93        2.17      3.46 o 
 -11   9  12       32.98       37.12      3.38 o 
  -9   9  12       36.74       41.04      2.97 o 
  -7   9  12        6.64        5.09      1.48 o 
  -5   9  12       11.66        8.20      1.38 o 
  -3   9  12      135.74      128.14      2.27 o 
  -1   9  12       26.99       40.33      1.33 o 
   1   9  12      123.95      112.23      4.91 o 
   3   9  12        9.08        6.27      2.50 o 
   5   9  12       17.86       14.17      4.18 o 
   7   9  12      162.81      186.90      7.82 o 
  -8  10  12        6.94        4.55      1.65 o 
  -6  10  12        0.29        1.00      1.01 o 
  -4  10  12        0.53        1.29      1.01 o 
  -2  10  12        6.19        8.60      1.02 o 
   0  10  12       20.63       18.46      1.51 o 
   2  10  12        8.74        9.83      3.10 o 
   4  10  12       18.54       22.94      4.84 o 
   6  10  12       71.33       79.97      9.75 o 
  -7  11  12        0.22        1.25      1.31 o 
  -5  11  12        0.23        1.23      1.35 o 
  -3  11  12       80.34       77.41      2.24 o 
  -1  11  12      424.23      432.83     11.33 o 
   1  11  12       39.18       39.15      3.27 o 
   3  11  12        4.78        2.25      3.51 o 
   5  11  12       14.41       20.29      7.40 o 
  -4  12  12       69.56       57.46      2.44 o 
  -2  12  12       94.89      112.01      5.50 o 
   0  12  12      145.35      178.08      6.22 o 
   2  12  12       25.75       30.04      4.89 o 
 -15   1  13        0.64        0.37      2.35 o 
 -13   1  13        0.86        0.82      2.82 o 
 -11   1  13       76.59       82.01      4.08 o 
  -9   1  13      231.01      232.52      7.04 o 
  -7   1  13      188.59      185.56      4.38 o 
  -5   1  13      182.43      167.18      4.14 o 
  -3   1  13     1316.54     1389.99     14.03 o 
  -1   1  13       61.64       66.60      1.43 o 
   1   1  13       32.55       39.03      1.35 o 
   3   1  13      136.54      138.99      1.98 o 
   5   1  13      308.80      299.77      3.73 o 
   7   1  13       27.47       31.65      2.66 o 
   9   1  13      200.51      216.06      3.97 o 
  11   1  13       19.77       22.45      1.94 o 
 -14   2  13       17.46       11.60      3.91 o 
 -12   2  13        0.34        0.52      2.04 o 
 -10   2  13        0.19        0.43      1.62 o 
  -8   2  13      293.43      282.79      6.63 o 
  -6   2  13      988.18     1019.90     16.07 o 
  -4   2  13      577.58      519.45      7.36 o 
  -2   2  13       11.83       11.41      0.85 o 
   0   2  13     1234.31     1187.03     11.56 o 
   2   2  13      303.38      259.98      2.80 o 
   4   2  13      211.66      226.86      2.86 o 
   6   2  13     3461.02     3525.88     40.80 o 
   8   2  13       57.55       63.20      2.30 o 
  10   2  13      111.53      123.90      4.83 o 
  12   2  13       37.13       49.37      2.40 o 
 -13   3  13       25.49       22.03      5.05 o 
 -11   3  13       36.01       34.99      3.48 o 
  -9   3  13        9.58        8.56      2.34 o 
  -7   3  13      388.86      387.56      6.82 o 
  -5   3  13      778.87      802.55      9.72 o 
  -3   3  13      315.77      312.07      4.25 o 
  -1   3  13        0.22        0.03      1.28 o 
   1   3  13      264.70      281.26      3.75 o 
   3   3  13     1463.97     1323.99     50.74 o 
   5   3  13      153.59      133.74      2.39 o 
   7   3  13        9.68        9.91      1.25 o 
   9   3  13       54.61       56.93      2.29 o 
  11   3  13       10.05        9.70      2.46 o 
 -14   4  13      173.51      167.01      6.57 o 
 -12   4  13      161.54      181.97      6.90 o 
 -10   4  13       99.06      101.88      5.01 o 
  -8   4  13     1043.20     1081.81     15.77 o 
  -6   4  13      967.26      982.17     12.43 o 
  -4   4  13     1007.81      943.34     11.50 o 
  -2   4  13      177.30      168.63      3.24 o 
   0   4  13     1644.16     1663.80     14.70 o 
   2   4  13      172.20      170.84      3.34 o 
   4   4  13       61.33       84.57      3.10 o 
   6   4  13      397.21      345.03      3.72 o 
   8   4  13      311.02      299.19      5.32 o 
  10   4  13       11.13       16.23      1.38 o 
  12   4  13       70.26       86.63     12.46 o 
 -13   5  13        0.16       -0.85      2.24 o 
 -11   5  13      464.57      443.58      9.25 o 
  -9   5  13      477.63      484.23      9.06 o 
  -7   5  13      272.48      299.55      5.10 o 
  -5   5  13      224.56      215.94      4.56 o 
  -3   5  13      629.91      636.88      8.23 o 
  -1   5  13     1196.34     1130.27     12.62 o 
   1   5  13      144.01      159.92      2.84 o 
   3   5  13      458.27      441.47      4.83 o 
   5   5  13        5.16        1.16      0.65 o 
   7   5  13      212.44      209.64      4.87 o 
   9   5  13      242.30      258.23     20.94 o 
  11   5  13       60.56       71.77      4.54 o 
 -12   6  13        5.44        4.90      2.35 o 
 -10   6  13        3.69        7.43      2.54 o 
  -8   6  13        5.37        2.61      1.81 o 
  -6   6  13       58.31       64.87      3.00 o 
  -4   6  13      624.18      627.82      8.00 o 
  -2   6  13       39.58       46.13      1.35 o 
   0   6  13     3051.27     3086.36     31.49 o 
   2   6  13      379.51      323.20      7.93 o 
   4   6  13       23.25       19.92      0.52 o 
   6   6  13       63.23       67.47      4.46 o 
   8   6  13       69.41       82.23      5.07 o 
  10   6  13       31.54       32.02      9.42 o 
 -11   7  13        0.02        0.57      1.54 o 
  -9   7  13        2.31        1.31      1.72 o 
  -7   7  13       38.62       39.51      2.56 o 
  -5   7  13       17.52       21.81      2.07 o 
  -3   7  13       41.91       39.04      1.34 o 
  -1   7  13       78.49       80.31      2.06 o 
   1   7  13      460.92      479.87      5.75 o 
   3   7  13      423.55      411.55      8.64 o 
   5   7  13      122.31      127.76      6.40 o 
   7   7  13        3.81        4.92      2.97 o 
   9   7  13        0.52       -0.72      3.52 o 
 -10   8  13        0.04        1.36      1.73 o 
  -8   8  13        1.06        0.93      1.69 o 
  -6   8  13      328.26      309.25      4.73 o 
  -4   8  13        6.88        8.56      1.23 o 
  -2   8  13      199.83      216.19      2.81 o 
   0   8  13      173.77      202.63      5.03 o 
   2   8  13      241.88      229.76      7.48 o 
   4   8  13        1.05        0.90      2.42 o 
   6   8  13       47.78       37.68      6.79 o 
   8   8  13        0.97        0.14      2.59 o 
  -9   9  13        8.48       13.86      2.52 o 
  -7   9  13        1.01        0.69      1.39 o 
  -5   9  13       14.43       13.32      1.54 o 
  -3   9  13        0.05        0.49      0.67 o 
  -1   9  13       31.03       35.06      1.52 o 
   1   9  13       58.38       66.46      1.92 o 
   3   9  13       27.41       27.32      3.17 o 
   5   9  13       95.20      108.57      5.91 o 
   7   9  13       14.28       18.82      4.43 o 
  -8  10  13       46.02       37.41      2.51 o 
  -6  10  13        7.78        6.91      1.25 o 
  -4  10  13       26.16       25.56      1.42 o 
  -2  10  13        0.83        1.30      0.97 o 
   0  10  13       96.27       94.63     10.00 o 
   2  10  13       21.40       18.00      3.53 o 
   4  10  13        3.51        1.89      2.82 o 
   6  10  13       18.14       17.46      5.33 o 
  -7  11  13        0.44        0.57      1.40 o 
  -5  11  13        2.23        1.99      1.24 o 
  -3  11  13        2.42        1.59      1.05 o 
  -1  11  13        0.02       -0.03      2.94 o 
   1  11  13        0.39       -1.98      2.20 o 
   3  11  13        0.18        2.19      3.01 o 
   5  11  13       30.93       29.53      4.86 o 
  -4  12  13       10.31       12.43      6.32 o 
  -2  12  13       65.39       68.68      4.36 o 
   0  12  13        2.46        6.78      3.16 o 
   2  12  13      160.15      220.26      6.61 o 
 -14   0  14        0.42       -3.13      4.08 o 
 -12   0  14        7.88        8.83      3.62 o 
 -10   0  14       72.59       64.01      5.85 o 
  -8   0  14      417.75      457.20     16.83 o 
  -6   0  14      235.94      265.25      7.71 o 
  -4   0  14      158.67      164.25      4.83 o 
  -2   0  14     2551.47     2639.06     33.69 o 
   0   0  14       32.19       37.96      2.31 o 
   2   0  14      657.38      756.10     16.78 o 
   4   0  14      119.44      122.73      3.86 o 
   6   0  14      331.43      350.00      8.27 o 
   8   0  14      106.82      122.55      3.58 o 
  10   0  14       52.56       47.77      2.86 o 
  12   0  14      130.37      137.97      6.16 o 
 -13   1  14        0.12       -1.31      2.20 o 
 -11   1  14       49.34       54.22      3.56 o 
  -9   1  14        4.43        4.87      2.32 o 
  -7   1  14       78.71       86.82      3.28 o 
  -5   1  14      324.47      391.40      6.70 o 
  -3   1  14       17.56       11.81      1.40 o 
  -1   1  14      332.04      383.62      4.48 o 
   1   1  14       36.14       33.79      1.22 o 
   3   1  14      108.72      119.08      1.79 o 
   5   1  14       27.76       23.16      1.27 o 
   7   1  14        7.49        5.74      1.29 o 
   9   1  14      241.55      272.13      5.36 o 
  11   1  14        0.63       -0.27      1.50 o 
 -14   2  14        2.09        1.98      3.18 o 
 -12   2  14        7.31        8.25      2.63 o 
 -10   2  14       19.86       18.78      3.28 o 
  -8   2  14      237.27      229.09      5.71 o 
  -6   2  14        0.09       -1.60      1.60 o 
  -4   2  14       77.34       65.57      2.28 o 
  -2   2  14        2.07        0.62      0.67 o 
   0   2  14       27.29       24.49      1.54 o 
   2   2  14      802.45      770.18      6.79 o 
   4   2  14     1410.55     1373.43     26.57 o 
   6   2  14      159.31      161.19      3.91 o 
   8   2  14       14.67       17.45      1.46 o 
  10   2  14        0.97        2.20      1.12 o 
  12   2  14       22.15       28.52      1.97 o 
 -13   3  14        1.64        3.33      3.08 o 
 -11   3  14       55.98       58.54      3.77 o 
  -9   3  14        2.82        3.29      2.05 o 
  -7   3  14      351.43      361.67      6.65 o 
  -5   3  14       40.04       37.96      2.14 o 
  -3   3  14      136.97      126.37      3.64 o 
  -1   3  14      230.07      226.49      2.78 o 
   1   3  14      433.25      417.42      4.70 o 
   3   3  14        0.87        2.77      1.11 o 
   5   3  14      583.81      602.93      6.66 o 
   7   3  14       58.98       47.31      1.83 o 
   9   3  14      104.14      101.55      3.05 o 
  11   3  14       57.26       87.76      8.23 o 
 -14   4  14       43.78       49.52      5.67 o 
 -12   4  14       88.69       84.46      5.81 o 
 -10   4  14       99.22       96.74      5.34 o 
  -8   4  14      362.76      343.81      7.14 o 
  -6   4  14      308.15      309.64      5.32 o 
  -4   4  14        4.57        3.97      2.14 o 
  -2   4  14       51.36       53.49      2.13 o 
   0   4  14       77.59       69.73      2.86 o 
   2   4  14        0.37       -0.23      0.45 o 
   4   4  14       32.38       40.56      1.49 o 
   6   4  14      410.69      377.46      8.39 o 
   8   4  14      101.03       98.80      2.59 o 
  10   4  14        7.51        5.27      4.54 o 
 -13   5  14       56.35       61.78      4.75 o 
 -11   5  14      178.30      169.19      6.72 o 
  -9   5  14        4.49        0.44      1.82 o 
  -7   5  14       10.24       12.27      2.23 o 
  -5   5  14      304.97      288.27      5.07 o 
  -3   5  14      654.70      665.08      9.07 o 
  -1   5  14     1023.52      961.76     10.92 o 
   1   5  14     1076.17     1110.05     12.23 o 
   3   5  14       11.12       10.79      1.07 o 
   5   5  14      236.43      223.45      5.10 o 
   7   5  14       76.18       76.09      3.74 o 
   9   5  14       29.19       52.56      4.78 o 
  11   5  14       21.07       11.15      5.26 o 
 -12   6  14       10.43       12.26      2.78 o 
 -10   6  14       13.41       18.23      2.88 o 
  -8   6  14      108.09      109.06      4.20 o 
  -6   6  14      131.70      132.18      3.88 o 
  -4   6  14      577.07      565.56      9.54 o 
  -2   6  14        1.15        0.40      0.56 o 
   0   6  14      210.84      205.07      3.31 o 
   2   6  14      760.85      739.90     11.50 o 
   4   6  14        7.32        4.20      0.44 o 
   6   6  14      110.72      116.02      5.34 o 
   8   6  14       75.50       74.38      7.64 o 
  10   6  14       13.94       13.51      4.01 o 
 -11   7  14        1.08        1.32      1.70 o 
  -9   7  14       57.41       58.33      3.54 o 
  -7   7  14       93.98       92.12      3.75 o 
  -5   7  14      254.40      263.59      5.51 o 
  -3   7  14      112.45      115.17      2.19 o 
  -1   7  14        7.86        5.96      1.23 o 
   1   7  14        4.78        1.61      1.23 o 
   3   7  14        2.51        1.94      0.41 o 
   5   7  14        7.67        3.81      2.67 o 
   7   7  14      126.12      130.54      7.51 o 
   9   7  14        0.23       -0.74      3.09 o 
 -10   8  14        2.28        1.18      2.00 o 
  -8   8  14       55.09       53.57      3.21 o 
  -6   8  14       12.86        6.94      1.45 o 
  -4   8  14       10.65       13.54      1.92 o 
  -2   8  14        4.66        3.37      0.61 o 
   0   8  14       13.22       14.95      1.30 o 
   2   8  14       63.46       67.47      2.65 o 
   4   8  14       78.64       65.90      8.41 o 
   6   8  14       40.33       45.95      7.65 o 
   8   8  14       24.26       15.99      5.29 o 
  -9   9  14       15.73       11.97      3.07 o 
  -7   9  14        1.12        2.05      1.35 o 
  -5   9  14        1.18        0.74      0.82 o 
  -3   9  14        4.80        5.66      0.95 o 
  -1   9  14       19.17       21.45      1.19 o 
   1   9  14      193.28      206.40      5.63 o 
   3   9  14        1.09        0.92      2.48 o 
   5   9  14        3.60        1.70      2.97 o 
   7   9  14       18.64       18.01      4.97 o 
  -8  10  14       15.04        7.48      1.88 o 
  -6  10  14       15.13       12.57      3.37 o 
  -4  10  14       13.92       11.33      1.60 o 
  -2  10  14        1.88        1.34      1.27 o 
   0  10  14        1.70        1.51      2.27 o 
   2  10  14       29.02       38.01      3.53 o 
   4  10  14       16.92       16.40      3.96 o 
   6  10  14       32.62       40.91      5.36 o 
  -5  11  14        3.24        5.08      1.41 o 
  -3  11  14       75.55       96.78      2.66 o 
  -1  11  14        1.15        3.03      2.69 o 
   1  11  14      191.68      200.05      7.29 o 
   3  11  14        0.10        1.96      3.11 o 
  -2  12  14       21.83       13.33      4.06 o 
 -13   1  15        0.01        0.29      1.97 o 
 -11   1  15       22.79       20.92      3.64 o 
  -9   1  15       52.03       52.75      3.36 o 
  -7   1  15      324.32      335.01      6.01 o 
  -5   1  15      248.84      263.81      5.04 o 
  -3   1  15      294.14      285.67      3.55 o 
  -1   1  15      135.56      146.15      2.56 o 
   1   1  15       84.75       77.67      1.59 o 
   3   1  15       10.67       10.03      1.15 o 
   5   1  15      180.06      190.86      2.72 o 
   7   1  15        0.02       -0.06      0.85 o 
   9   1  15       56.23       61.34      2.21 o 
  11   1  15      161.50      179.08      4.36 o 
 -14   2  15        2.17        2.98      2.92 o 
 -12   2  15       19.63       29.57      3.38 o 
 -10   2  15       50.74       57.52      3.52 o 
  -8   2  15        1.15        2.51      2.29 o 
  -6   2  15        3.97        2.64      1.81 o 
  -4   2  15        5.72        4.34      1.28 o 
  -2   2  15      212.52      197.71      3.00 o 
   0   2  15      332.28      314.77      3.57 o 
   2   2  15       76.01       76.98      1.89 o 
   4   2  15     1636.52     1618.14     68.80 o 
   6   2  15       33.84       34.47      1.73 o 
   8   2  15      351.66      372.50      6.48 o 
  10   2  15        8.21        7.17      1.90 o 
 -13   3  15       55.99       59.61      4.79 o 
 -11   3  15        0.82        0.91      2.29 o 
  -9   3  15       15.03       19.05      2.69 o 
  -7   3  15       33.58       25.63      2.93 o 
  -5   3  15        1.08        3.60      3.06 o 
  -3   3  15       77.40       66.40      2.63 o 
  -1   3  15        1.80        5.05      0.62 o 
   1   3  15      402.74      414.03      4.79 o 
   3   3  15        0.49       -0.28      0.79 o 
   5   3  15     2103.83     2006.64     29.78 o 
   7   3  15      141.79      141.55      2.29 o 
   9   3  15       34.18       35.18      2.25 o 
  11   3  15        0.07       -0.11      1.96 o 
 -12   4  15      173.62      183.73      6.47 o 
 -10   4  15        6.44        4.92      2.88 o 
  -8   4  15      219.29      212.10      5.86 o 
  -6   4  15      228.08      237.30      4.82 o 
  -4   4  15     1474.82     1546.77     21.19 o 
  -2   4  15      807.98      845.07      9.15 o 
   0   4  15      172.60      153.16      3.70 o 
   2   4  15     1514.59     1568.50     16.75 o 
   4   4  15      104.04      118.39      3.59 o 
   6   4  15      113.31      135.11      2.47 o 
   8   4  15      254.03      244.95      4.07 o 
  10   4  15       11.66        4.35      4.01 o 
 -13   5  15        1.08        0.73      2.64 o 
 -11   5  15       10.15        8.81      3.17 o 
  -9   5  15      431.29      399.42      8.20 o 
  -7   5  15       13.62       12.26      2.47 o 
  -5   5  15      157.12      158.52      4.24 o 
  -3   5  15       76.69       75.62      2.80 o 
  -1   5  15     2050.68     2053.11     21.97 o 
   1   5  15      378.52      357.92      5.90 o 
   3   5  15      448.68      447.52      7.85 o 
   5   5  15       75.49       71.52      2.27 o 
   7   5  15        0.86        0.64      0.98 o 
   9   5  15       43.10       44.41      5.82 o 
 -12   6  15        6.81        2.23      2.27 o 
 -10   6  15       23.95       23.79      4.04 o 
  -8   6  15        2.17        1.95      2.36 o 
  -6   6  15       18.04       17.34      2.14 o 
  -4   6  15       16.48       18.71      2.13 o 
  -2   6  15     1135.02     1161.31     10.73 o 
   0   6  15        0.46       -1.75      1.75 o 
   2   6  15      196.10      195.95      2.73 o 
   4   6  15      214.46      186.38      6.45 o 
   6   6  15       13.10       10.65      3.11 o 
   8   6  15       11.57       10.63      3.91 o 
 -11   7  15       20.22       14.09      3.72 o 
  -9   7  15       10.99        7.17      2.83 o 
  -7   7  15        2.39        5.86      3.76 o 
  -5   7  15        2.60        3.96      1.70 o 
  -3   7  15        0.22        0.58      0.81 o 
  -1   7  15        1.19        0.83      0.86 o 
   1   7  15       25.28       23.41      1.38 o 
   3   7  15       78.89       76.43      2.63 o 
   5   7  15       10.69       12.17      3.23 o 
   7   7  15        0.36        0.26      2.36 o 
   9   7  15        0.12       -2.25      3.21 o 
 -10   8  15        3.53        3.35      2.58 o 
  -8   8  15       10.62        7.92      2.47 o 
  -6   8  15       31.53       29.94      6.67 o 
  -4   8  15       46.30       38.23      1.66 o 
  -2   8  15        6.48        9.11      1.28 o 
   0   8  15       86.28       87.74      2.97 o 
   2   8  15        0.07        0.16      1.49 o 
   4   8  15      256.35      246.93      7.98 o 
   6   8  15       13.36       10.66      3.55 o 
   8   8  15       11.45       15.74      4.22 o 
  -9   9  15        1.27        1.06      1.91 o 
  -7   9  15        0.22        0.25      1.24 o 
  -5   9  15        0.33        0.80      0.85 o 
  -3   9  15        0.42        0.05      0.88 o 
  -1   9  15       25.76       31.76      1.55 o 
   1   9  15       41.27       37.15      3.81 o 
   3   9  15      195.56      197.62      6.25 o 
   5   9  15       25.95       29.84      4.53 o 
  -8  10  15       12.09       11.09      2.65 o 
  -6  10  15       57.48       63.59      2.93 o 
  -4  10  15        0.83        1.41      1.19 o 
  -2  10  15       17.21       23.76      1.70 o 
   0  10  15        0.07       -2.32      2.48 o 
   2  10  15       62.76       71.96      4.34 o 
   4  10  15       17.94       18.49      5.40 o 
  -5  11  15        0.07       -0.13      1.12 o 
  -3  11  15       29.74       41.53      3.87 o 
  -1  11  15       10.25       13.44      6.53 o 
   1  11  15       86.24       95.48     13.18 o 
 -14   0  16       25.83       32.85      5.80 o 
 -12   0  16      108.72      106.99     12.70 o 
 -10   0  16        4.60        9.92      3.78 o 
  -8   0  16       42.89       45.57      5.35 o 
  -6   0  16      457.24      465.35     11.72 o 
  -4   0  16        2.39        1.39      1.23 o 
  -2   0  16      292.02      268.35      5.03 o 
   0   0  16      438.74      479.32      7.58 o 
   2   0  16       27.21       17.49      3.20 o 
   4   0  16        0.15        0.47      0.97 o 
   6   0  16        4.33        5.17      1.89 o 
   8   0  16      124.32      138.21      3.82 o 
  10   0  16       14.15       16.06      2.81 o 
 -13   1  16        4.74        3.63      2.71 o 
 -11   1  16        0.06       -0.27      1.77 o 
  -9   1  16      227.91      246.17      6.45 o 
  -7   1  16       68.45       60.14      3.54 o 
  -5   1  16        0.78       -0.15      1.06 o 
  -3   1  16      808.71      851.88      8.91 o 
  -1   1  16       77.67       54.64      1.59 o 
   1   1  16        0.02        0.55      0.61 o 
   3   1  16      556.07      558.05      6.86 o 
   5   1  16       88.89       87.48      1.75 o 
   7   1  16        0.13        0.45      0.87 o 
   9   1  16       11.41       13.54      1.38 o 
  11   1  16       19.52       27.94      2.41 o 
 -12   2  16        1.59        1.46      2.60 o 
 -10   2  16        0.45        1.28      2.28 o 
  -8   2  16        0.07       -0.58      1.86 o 
  -6   2  16        0.08        1.33      1.34 o 
  -4   2  16       49.75       48.91      2.61 o 
  -2   2  16      293.39      281.49      6.03 o 
   0   2  16        2.03        0.44      0.79 o 
   2   2  16      218.16      193.72      2.92 o 
   4   2  16      306.86      322.96      4.69 o 
   6   2  16      295.74      314.95      4.59 o 
   8   2  16       12.04       12.01      1.33 o 
  10   2  16        0.52        1.42      1.44 o 
 -13   3  16        0.39       -0.30      1.90 o 
 -11   3  16       18.73       21.12      4.06 o 
  -9   3  16       10.16        8.57      2.99 o 
  -7   3  16       19.61       18.71      2.14 o 
  -5   3  16       89.25       84.13      3.02 o 
  -3   3  16      300.70      306.59      3.96 o 
  -1   3  16      431.00      408.03      4.69 o 
   1   3  16       26.82       14.23      2.38 o 
   3   3  16      359.53      394.92      4.81 o 
   5   3  16      350.18      329.05      5.19 o 
   7   3  16      154.94      149.69      9.00 o 
   9   3  16        4.15        2.02      1.60 o 
 -12   4  16       16.06       18.26      3.89 o 
 -10   4  16      192.63      200.36      7.93 o 
  -8   4  16       47.65       43.86      3.15 o 
  -6   4  16        2.09        1.50      1.77 o 
  -4   4  16      443.25      439.90      6.96 o 
  -2   4  16       75.61       77.11      2.39 o 
   0   4  16        7.82       12.45      2.07 o 
   2   4  16      209.27      174.49      3.16 o 
   4   4  16       11.52       15.31      1.71 o 
   6   4  16       20.18       17.58      1.24 o 
   8   4  16      172.66      172.82      5.54 o 
  10   4  16        0.28        0.72      3.14 o 
 -11   5  16      101.17       93.55      4.82 o 
  -9   5  16      274.61      287.96      6.22 o 
  -7   5  16      108.83      109.03      4.17 o 
  -5   5  16       46.51       41.41      3.17 o 
  -3   5  16       25.13       21.29      2.01 o 
  -1   5  16      173.64      158.72      3.78 o 
   1   5  16      336.43      320.79      5.27 o 
   3   5  16      178.60      166.64      2.86 o 
   5   5  16       33.54       30.23      1.42 o 
   7   5  16        1.13       -2.01      2.38 o 
   9   5  16       76.90       90.60      5.63 o 
 -12   6  16       46.30       41.35      4.00 o 
 -10   6  16       36.50       34.82      4.50 o 
  -8   6  16      130.37      141.75      4.50 o 
  -6   6  16        1.51        1.66      1.91 o 
  -4   6  16       31.91       31.67      2.27 o 
  -2   6  16      899.76      914.54     10.57 o 
   0   6  16        0.71        1.03      1.24 o 
   2   6  16       23.62       29.11      1.25 o 
   4   6  16      189.76      184.22      5.76 o 
   6   6  16       42.19       51.32      4.21 o 
   8   6  16       14.55        9.37      3.41 o 
 -11   7  16        0.02        0.87      2.05 o 
  -9   7  16       31.44       26.22      4.85 o 
  -7   7  16       32.94       30.70      5.49 o 
  -5   7  16        0.08       -1.16      1.45 o 
  -3   7  16      481.24      496.13      5.29 o 
  -1   7  16        5.32        6.44      1.69 o 
   1   7  16       41.69       43.51      1.63 o 
   3   7  16        1.05        1.19      0.84 o 
   5   7  16      174.34      180.83      8.22 o 
   7   7  16       30.31       39.88      5.90 o 
 -10   8  16        1.77        1.68      1.98 o 
  -8   8  16       34.86       30.65      6.08 o 
  -6   8  16        4.12        3.16      1.22 o 
  -4   8  16        3.10        5.04      0.87 o 
  -2   8  16       23.31       15.53      1.67 o 
   0   8  16       28.05       28.56      1.79 o 
   2   8  16        0.00        0.25      1.78 o 
   4   8  16        8.54        8.28      3.38 o 
   6   8  16        4.47        9.99      3.60 o 
  -7   9  16        2.75        1.71      2.45 o 
  -5   9  16       21.35       29.07      4.16 o 
  -3   9  16       16.73       15.05      2.30 o 
  -1   9  16       35.32       40.23      1.53 o 
   1   9  16        4.24        4.97      2.32 o 
   3   9  16       70.12       51.55      4.00 o 
   5   9  16       10.60       16.07      4.16 o 
  -6  10  16        3.42        2.43      1.52 o 
  -4  10  16       27.88       36.35      2.26 o 
  -2  10  16       44.25       46.35      4.14 o 
   0  10  16       21.75       22.53      4.18 o 
   2  10  16       32.62       50.54      4.14 o 
   4  10  16        3.72        5.54      3.60 o 
  -3  11  16        5.04        4.69      3.01 o 
  -1  11  16       87.68      125.66      6.78 o 
   1  11  16       48.23       61.34      5.87 o 
 -13   1  17        0.27        1.67      2.63 o 
 -11   1  17        2.12        4.09      2.78 o 
  -9   1  17       29.76       32.91      3.39 o 
  -7   1  17       14.83       14.30      2.71 o 
  -5   1  17        3.85        1.83      1.31 o 
  -3   1  17        0.85        2.04      1.29 o 
  -1   1  17       71.25       70.77      2.18 o 
   1   1  17       16.37       18.39      1.28 o 
   3   1  17       11.44       13.96      1.37 o 
   5   1  17        7.44        7.12      0.90 o 
   7   1  17        7.87        7.22      0.97 o 
   9   1  17      232.15      271.47      5.43 o 
 -12   2  17        2.57        2.03      2.98 o 
 -10   2  17       10.90       12.51      3.05 o 
  -8   2  17       58.87       58.10      3.50 o 
  -6   2  17       54.64       53.84      2.85 o 
  -4   2  17      366.92      360.83      4.53 o 
  -2   2  17       72.11       80.57      2.19 o 
   0   2  17      112.27      125.16      2.19 o 
   2   2  17      104.67      103.56      3.07 o 
   4   2  17      170.38      171.32      3.58 o 
   6   2  17      213.40      203.28      2.70 o 
   8   2  17        0.03        1.08      1.15 o 
  10   2  17       45.09       47.16      2.78 o 
 -13   3  17        2.32        1.97      3.04 o 
 -11   3  17       42.03       40.17      4.59 o 
  -9   3  17       40.28       40.23      3.67 o 
  -7   3  17        0.24        1.92      1.84 o 
  -5   3  17      322.12      335.47      5.85 o 
  -3   3  17        0.36       -1.17      1.28 o 
  -1   3  17      310.18      309.91      4.05 o 
   1   3  17      137.01      142.52      3.41 o 
   3   3  17     1168.88     1071.68     15.07 o 
   5   3  17       20.59       22.42      1.72 o 
   7   3  17       81.89       70.23      2.32 o 
   9   3  17      106.57      125.70      5.01 o 
 -12   4  17        2.26        1.06      2.48 o 
 -10   4  17       11.20       10.88      3.00 o 
  -8   4  17        1.91        2.73      1.99 o 
  -6   4  17       49.05       51.50      3.64 o 
  -4   4  17       20.02       15.92      2.58 o 
  -2   4  17      759.25      771.14      8.56 o 
   0   4  17       64.26       63.12      3.80 o 
   2   4  17      774.37      779.65      8.04 o 
   4   4  17      167.78      164.91      3.48 o 
   6   4  17       15.69       24.41      2.77 o 
   8   4  17      253.48      274.46      8.06 o 
 -11   5  17       17.91       11.66      2.74 o 
  -9   5  17        6.59        4.23      2.38 o 
  -7   5  17      135.15      134.03      4.59 o 
  -5   5  17        6.27        8.35      2.08 o 
  -3   5  17      431.55      453.32      5.32 o 
  -1   5  17      127.95      129.82      4.14 o 
   1   5  17      539.38      527.70      8.09 o 
   3   5  17      101.63      104.23      2.18 o 
   5   5  17      183.95      162.79      6.41 o 
   7   5  17        6.04        3.54      3.46 o 
   9   5  17        1.50        1.10      3.55 o 
 -10   6  17       25.36       13.23      4.70 o 
  -8   6  17        8.90        3.62      2.45 o 
  -6   6  17        0.89        1.31      1.84 o 
  -4   6  17        3.33        2.17      1.52 o 
  -2   6  17        0.14       -1.33      1.33 o 
   0   6  17      145.63      144.67      3.82 o 
   2   6  17        0.02        0.40      0.66 o 
   4   6  17      195.72      173.23      6.87 o 
   6   6  17        0.20       -0.17      2.18 o 
   8   6  17       43.12       57.82      5.07 o 
  -9   7  17       17.44        6.02      3.90 o 
  -7   7  17       26.06       26.60      6.48 o 
  -5   7  17       92.35       93.68      3.55 o 
  -3   7  17       13.46       13.27      0.47 o 
  -1   7  17       74.22       77.24      2.94 o 
   1   7  17        0.76        1.39      0.90 o 
   3   7  17       84.19       92.07      3.92 o 
   5   7  17       10.54       11.64      3.30 o 
   7   7  17        0.33        2.54      2.97 o 
  -8   8  17        1.65       -0.36      1.93 o 
  -6   8  17        2.12       -0.52      1.16 o 
  -4   8  17       24.82       23.28      2.45 o 
  -2   8  17        0.45        0.79      1.05 o 
   0   8  17        5.01        5.64      1.85 o 
   2   8  17       43.72       52.89      3.59 o 
   4   8  17      121.60      130.90      6.23 o 
   6   8  17       23.01       24.31      4.30 o 
  -7   9  17        0.07        1.14      1.77 o 
  -5   9  17       14.41       16.61      2.12 o 
  -3   9  17        5.62        4.41      1.58 o 
  -1   9  17       22.89       30.34      4.24 o 
   1   9  17       12.04        8.92      3.10 o 
   3   9  17       10.89       15.54      4.70 o 
   5   9  17       71.40       76.41      6.07 o 
  -4  10  17        7.74        7.14      2.20 o 
  -2  10  17       17.56       19.46      3.86 o 
   0  10  17        5.26        9.56      3.48 o 
   2  10  17       14.76       17.27      3.18 o 
 -12   0  18       89.36       97.74      7.85 o 
 -10   0  18      369.42      390.63     34.18 o 
  -8   0  18       16.27       16.54      4.83 o 
  -6   0  18       27.25       25.68      4.54 o 
  -4   0  18      107.45       76.38      3.45 o 
  -2   0  18      183.88      169.71      5.81 o 
   0   0  18      403.66      389.03      6.94 o 
   2   0  18      207.83      213.36      5.66 o 
   4   0  18       13.18        8.71      1.40 o 
   6   0  18      289.05      321.38      5.23 o 
   8   0  18      110.10      115.90      4.38 o 
 -13   1  18       25.77       23.51      6.62 o 
 -11   1  18        9.34       10.92      3.09 o 
  -9   1  18       42.51       46.73      5.14 o 
  -7   1  18       28.23       29.93      3.14 o 
  -5   1  18      390.28      365.20      4.82 o 
  -3   1  18       75.89       63.49      2.11 o 
  -1   1  18       38.21       38.28      1.55 o 
   1   1  18      126.80      112.10      2.22 o 
   3   1  18       41.41       45.01      2.68 o 
   5   1  18      329.64      319.00      3.73 o 
   7   1  18       18.95       17.74      1.46 o 
   9   1  18       61.70       72.59      2.72 o 
 -12   2  18        3.79        6.63      2.96 o 
 -10   2  18        4.74        5.51      2.61 o 
  -8   2  18       54.08       56.46      3.65 o 
  -6   2  18        2.12        2.37      1.65 o 
  -4   2  18        4.69        5.66      1.54 o 
  -2   2  18       62.60       60.93      1.84 o 
   0   2  18        2.32        2.05      1.00 o 
   2   2  18       58.77       52.10      2.46 o 
   4   2  18      373.12      329.63      4.77 o 
   6   2  18        5.00        6.35      1.51 o 
   8   2  18       12.82        7.36      1.70 o 
 -11   3  18        0.00       -1.41      2.64 o 
  -9   3  18        1.28        0.54      1.81 o 
  -7   3  18       11.12       14.29      2.50 o 
  -5   3  18       98.45       97.50      3.79 o 
  -3   3  18       19.72       23.28      1.32 o 
  -1   3  18       60.62       55.19      1.85 o 
   1   3  18      668.36      671.18     11.68 o 
   3   3  18        0.05       -1.09      1.09 o 
   5   3  18       73.62       82.74      2.23 o 
   7   3  18       83.48       71.44      2.19 o 
   9   3  18        6.84        0.74      1.57 o 
 -12   4  18        0.03        1.28      2.72 o 
 -10   4  18        8.14        7.26      2.55 o 
  -8   4  18       34.09       32.85      3.23 o 
  -6   4  18       53.22       58.00      3.49 o 
  -4   4  18      625.34      642.15     10.05 o 
  -2   4  18      290.76      292.11      3.78 o 
   0   4  18        0.04        2.34      1.87 o 
   2   4  18      280.67      309.48      6.23 o 
   4   4  18       10.97        7.41      1.84 o 
   6   4  18        1.06        2.13      1.16 o 
   8   4  18       16.95        5.83      4.75 o 
 -11   5  18       12.72       10.06      2.89 o 
  -9   5  18       23.18       20.73      3.55 o 
  -7   5  18        1.82        0.44      1.78 o 
  -5   5  18      407.83      435.63      7.74 o 
  -3   5  18       53.14       44.31      1.87 o 
  -1   5  18        4.04        3.01      1.96 o 
   1   5  18       10.54       13.68      2.22 o 
   3   5  18        0.65        1.01      0.89 o 
   5   5  18       94.00       81.56      3.33 o 
   7   5  18       31.87       44.53      4.11 o 
 -10   6  18        2.37        3.74      2.68 o 
  -8   6  18       18.60       10.57      5.53 o 
  -6   6  18       93.95       93.40      3.89 o 
  -4   6  18        1.64        2.81      2.38 o 
  -2   6  18        0.85        3.27      1.77 o 
   0   6  18      105.55      109.85      3.01 o 
   2   6  18       46.91       44.35      1.37 o 
   4   6  18        5.30        4.56      2.27 o 
   6   6  18        8.86        5.84      4.83 o 
  -9   7  18        0.99        0.23      1.90 o 
  -7   7  18       38.16       34.80      2.84 o 
  -5   7  18        1.46        3.22      1.94 o 
  -3   7  18       14.77       16.40      1.95 o 
  -1   7  18       73.81       82.51      3.08 o 
   1   7  18        0.89        1.54      1.65 o 
   3   7  18        0.03       -1.90      2.29 o 
   5   7  18        4.43        2.85      2.71 o 
  -8   8  18        1.70        0.40      1.96 o 
  -6   8  18       84.43       90.13      3.88 o 
  -4   8  18       44.74       48.34      2.42 o 
  -2   8  18       36.92       43.58      2.38 o 
   0   8  18        2.89        3.16      1.61 o 
   2   8  18        1.16       -0.72      2.08 o 
   4   8  18        0.02        4.17      2.70 o 
  -7   9  18       31.79       28.38      7.85 o 
  -5   9  18        6.22        7.53      1.88 o 
  -3   9  18       16.82       21.73      1.85 o 
  -1   9  18       57.45       73.70      4.78 o 
   1   9  18       98.33      108.55      6.30 o 
   3   9  18       36.59       41.27      4.80 o 
  -2  10  18      277.90      337.84     10.68 o 
   0  10  18       35.90       41.37      5.18 o 
 -11   1  19        3.71        3.39      2.72 o 
  -9   1  19       18.99       15.97      3.55 o 
  -7   1  19        8.00        8.23      1.95 o 
  -5   1  19       19.28       11.61      1.96 o 
  -3   1  19       56.46       57.28      1.98 o 
  -1   1  19       11.85       11.77      1.72 o 
   1   1  19        3.63        3.61      0.88 o 
   3   1  19       10.96        9.03      1.86 o 
   5   1  19       42.61       42.38      2.20 o 
   7   1  19        0.05        0.70      1.01 o 
   9   1  19        2.61        0.56      1.36 o 
 -12   2  19        0.36       -1.36      2.56 o 
 -10   2  19        0.30        1.60      2.34 o 
  -8   2  19       37.74       37.36      2.88 o 
  -6   2  19       48.66       48.17      2.68 o 
  -4   2  19       20.14       21.62      1.48 o 
  -2   2  19      193.81      183.29      3.24 o 
   0   2  19       12.52       17.41      1.04 o 
   2   2  19      344.94      346.91      7.47 o 
   4   2  19       25.68       32.40      1.92 o 
   6   2  19      159.47      170.71      3.09 o 
   8   2  19       30.30       37.94      2.37 o 
 -11   3  19        7.46        7.01      3.58 o 
  -9   3  19        0.34        0.10      1.80 o 
  -7   3  19      282.71      298.91      7.31 o 
  -5   3  19       33.31       33.50      3.40 o 
  -3   3  19        5.75        9.47      1.20 o 
  -1   3  19       14.22       12.88      1.43 o 
   1   3  19      431.70      431.00      7.23 o 
   3   3  19      217.31      217.54      3.56 o 
   5   3  19      185.27      162.60      3.19 o 
   7   3  19        0.23       -0.75      1.21 o 
 -10   4  19        3.24        3.94      2.52 o 
  -8   4  19        2.25       -0.57      1.69 o 
  -6   4  19       33.61       34.57      2.98 o 
  -4   4  19      324.35      347.04      5.55 o 
  -2   4  19       45.89       47.10      1.93 o 
   0   4  19       79.00       91.30      3.69 o 
   2   4  19      141.09      131.30      3.68 o 
   4   4  19      118.63      100.01      4.85 o 
   6   4  19        3.93        3.25      0.96 o 
   8   4  19       20.86       13.07      8.94 o 
  -9   5  19       45.43       51.04      3.66 o 
  -7   5  19        6.04        6.66      2.20 o 
  -5   5  19       60.47       58.71      4.18 o 
  -3   5  19      100.62      105.00      1.99 o 
  -1   5  19      564.55      578.39     13.15 o 
   1   5  19       14.53       15.31      2.33 o 
   3   5  19        1.04        1.15      0.96 o 
   5   5  19       24.62       20.46      3.89 o 
   7   5  19       11.95       15.58      4.46 o 
 -10   6  19        4.74        2.38      2.56 o 
  -8   6  19        1.08        0.68      2.06 o 
  -6   6  19        4.29        5.44      2.47 o 
  -4   6  19        2.23        4.70      2.04 o 
  -2   6  19       60.85       60.25      2.82 o 
   0   6  19        0.62       -0.69      1.80 o 
   2   6  19       25.34       27.27      2.23 o 
   4   6  19       23.54       28.23      3.11 o 
   6   6  19       41.52       34.32      4.55 o 
  -9   7  19        4.12        1.45      2.75 o 
  -7   7  19        5.06        3.65      2.15 o 
  -5   7  19        0.01       -1.19      1.49 o 
  -3   7  19       27.47       32.08      2.38 o 
  -1   7  19        8.51       13.45      1.85 o 
   1   7  19      124.27      121.78      6.42 o 
   3   7  19       15.70       22.51      3.48 o 
   5   7  19        3.56        5.78      2.65 o 
  -6   8  19       14.88       15.22      2.83 o 
  -4   8  19        3.03        6.52      1.65 o 
  -2   8  19        1.21        0.11      1.06 o 
   0   8  19        7.12        8.79      3.11 o 
   2   8  19       72.73       86.45      5.05 o 
   4   8  19       15.01       18.57      4.19 o 
  -5   9  19        0.09       -1.22      1.66 o 
  -3   9  19       55.82       61.51      2.87 o 
  -1   9  19        0.45        0.77      2.88 o 
   1   9  19       20.37       23.14      4.06 o 
 -10   0  20       35.45       33.10      6.82 o 
  -8   0  20      194.86      200.99     12.18 o 
  -6   0  20       88.43       95.20      5.10 o 
  -4   0  20       50.63       50.23      3.98 o 
  -2   0  20       95.23       81.89      4.11 o 
   0   0  20        3.84        2.47      1.43 o 
   2   0  20      376.11      352.48     12.15 o 
   4   0  20      107.24      109.26      5.35 o 
   6   0  20      172.12      187.41      3.87 o 
   8   0  20      302.65      351.17      8.86 o 
 -11   1  20       16.28       15.21      3.49 o 
  -9   1  20        2.04        1.68      2.89 o 
  -7   1  20       69.65       70.91      3.13 o 
  -5   1  20        0.17        0.38      1.02 o 
  -3   1  20      104.49       94.36      2.57 o 
  -1   1  20       47.93       43.11      2.08 o 
   1   1  20      221.17      209.17      4.75 o 
   3   1  20       94.15      103.01      3.40 o 
   5   1  20       19.33       17.90      1.51 o 
   7   1  20        1.34        5.21      1.85 o 
 -10   2  20        1.25        4.57      3.00 o 
  -8   2  20       33.95       38.69      3.16 o 
  -6   2  20       58.80       44.80      4.84 o 
  -4   2  20       17.83       17.82      1.59 o 
  -2   2  20       68.85       68.42      3.34 o 
   0   2  20      161.42      154.32      2.51 o 
   2   2  20       10.86        9.12      1.47 o 
   4   2  20       28.39       23.80      2.09 o 
   6   2  20        7.62        7.59      1.74 o 
   8   2  20       10.22        8.01      1.76 o 
 -11   3  20        2.20       -0.44      1.93 o 
  -9   3  20        6.02        5.54      2.76 o 
  -7   3  20       56.41       67.24      5.00 o 
  -5   3  20       81.19       87.03      2.79 o 
  -3   3  20        9.20        7.76      1.44 o 
  -1   3  20       10.82       10.30      1.12 o 
   1   3  20        7.65       11.02      1.88 o 
   3   3  20       85.20       85.82      2.75 o 
   5   3  20        6.46        5.01      1.29 o 
   7   3  20       49.85       52.87      1.96 o 
 -10   4  20        2.27        1.80      2.33 o 
  -8   4  20       48.89       51.64      9.97 o 
  -6   4  20       80.49       94.54      5.24 o 
  -4   4  20       94.68       94.35      2.99 o 
  -2   4  20      355.06      326.16      7.08 o 
   0   4  20      383.67      386.37      7.20 o 
   2   4  20        0.40        0.42      1.05 o 
   4   4  20       95.13       92.78      2.27 o 
   6   4  20       21.45       22.65      2.02 o 
  -9   5  20        0.73       -0.21      2.35 o 
  -7   5  20        8.94        3.53      2.63 o 
  -5   5  20       40.53       31.92      3.66 o 
  -3   5  20        4.98        3.53      2.16 o 
  -1   5  20       16.27       22.41      3.74 o 
   1   5  20      134.32      124.84      4.48 o 
   3   5  20        0.14       -0.16      1.30 o 
   5   5  20       80.63       98.20      6.68 o 
  -8   6  20        1.71        1.07      2.13 o 
  -6   6  20       73.18       77.47      3.50 o 
  -4   6  20       11.02       12.10      2.30 o 
  -2   6  20       42.08       52.02      3.76 o 
   0   6  20       90.01       98.71      3.82 o 
   2   6  20        0.38        0.17      0.93 o 
   4   6  20        2.28        1.61      2.09 o 
  -7   7  20        0.08        0.53      1.86 o 
  -5   7  20        0.01       -0.45      1.41 o 
  -3   7  20        0.06       -0.47      1.42 o 
  -1   7  20       23.18       25.91      2.78 o 
   1   7  20       33.41       41.25      4.00 o 
   3   7  20       21.38       28.10      3.87 o 
  -6   8  20        0.28        0.33      1.68 o 
  -4   8  20       35.87       37.92      2.78 o 
  -2   8  20       43.93       54.94      3.84 o 
   0   8  20       78.18       94.60      5.30 o 
   2   8  20       39.71       47.43      5.08 o 
 -11   1  21        2.45        1.31      2.65 o 
  -9   1  21        0.07       -1.02      2.04 o 
  -7   1  21        2.76        0.23      1.13 o 
  -5   1  21       55.25       49.16      2.42 o 
  -3   1  21       92.60       93.37      3.07 o 
  -1   1  21        4.83        4.43      1.19 o 
   1   1  21       52.87       63.60      2.53 o 
   3   1  21       60.56       62.87      3.43 o 
   5   1  21        3.41        3.43      1.71 o 
   7   1  21       28.59       36.93      2.61 o 
 -10   2  21        0.47        0.78      1.91 o 
  -8   2  21        7.41        8.22      2.47 o 
  -6   2  21       82.22       78.22      2.76 o 
  -4   2  21       33.80       30.05      1.87 o 
  -2   2  21       11.74       12.36      1.87 o 
   0   2  21       13.09        6.17      1.76 o 
   2   2  21       41.51       45.53      2.41 o 
   4   2  21      115.29      103.80      3.11 o 
   6   2  21       25.26       29.17      1.89 o 
  -9   3  21        8.00        6.87      2.55 o 
  -7   3  21      189.35      206.84      6.37 o 
  -5   3  21      211.46      208.23      7.22 o 
  -3   3  21       29.82       28.18      2.46 o 
  -1   3  21       85.61       83.64      3.44 o 
   1   3  21       23.77       14.72      1.70 o 
   3   3  21       35.36       30.97      2.93 o 
   5   3  21       18.38       12.22      2.10 o 
  -8   4  21        0.00       -1.30      2.27 o 
  -6   4  21       12.03        3.25      1.39 o 
  -4   4  21      208.18      211.01      4.48 o 
  -2   4  21        3.11       -0.31      1.73 o 
   0   4  21        1.22        1.06      1.95 o 
   2   4  21      241.91      234.01      5.43 o 
   4   4  21       30.53       32.51      1.85 o 
   6   4  21       90.98      112.30      5.53 o 
  -9   5  21        0.08        0.27      2.15 o 
  -7   5  21       18.30        7.82      5.39 o 
  -5   5  21       10.53       11.01      3.45 o 
  -3   5  21       10.04        6.82      2.19 o 
  -1   5  21      210.11      217.14      5.90 o 
   1   5  21       28.87       26.24      2.02 o 
   3   5  21       10.12        7.49      3.36 o 
   5   5  21        8.92        6.91      3.40 o 
  -8   6  21        0.02        1.39      2.29 o 
  -6   6  21       17.84       10.14      5.23 o 
  -4   6  21        0.02        0.49      1.64 o 
  -2   6  21       52.61       58.15      3.51 o 
   0   6  21        8.62        7.21      2.33 o 
   2   6  21        8.91        4.47      2.79 o 
   4   6  21       12.86       12.09      2.84 o 
  -5   7  21       17.03       12.52      2.39 o 
  -3   7  21        1.87        1.04      1.37 o 
  -1   7  21        0.53       -0.27      1.64 o 
   1   7  21        2.58        1.67      2.77 o 
  -2   8  21        0.60        1.15      1.99 o 
   0   8  21        5.40        4.24      3.03 o 
 -10   0  22        1.64        3.39      4.88 o 
  -8   0  22        2.49        4.78      2.27 o 
  -6   0  22        2.98        2.86      1.80 o 
  -4   0  22       12.49        7.06      2.21 o 
  -2   0  22        6.43        1.95      2.21 o 
   0   0  22      177.59      173.08      4.03 o 
   2   0  22       24.25       30.18      3.28 o 
   4   0  22       51.92       48.14      4.32 o 
   6   0  22        1.50        2.76      2.67 o 
  -9   1  22        9.32        4.68      2.35 o 
  -7   1  22        6.50        5.38      1.74 o 
  -5   1  22       48.05       45.52      2.46 o 
  -3   1  22        1.28        1.00      1.04 o 
  -1   1  22       22.52       28.27      1.94 o 
   1   1  22        1.14        0.55      1.05 o 
   3   1  22       86.86       75.49      3.56 o 
   5   1  22      134.18      157.60      4.22 o 
  -8   2  22       17.15       12.68      3.30 o 
  -6   2  22       79.25       80.19      4.39 o 
  -4   2  22        0.32       -0.03      1.31 o 
  -2   2  22        1.55        3.11      1.08 o 
   0   2  22       18.71       15.99      2.14 o 
   2   2  22       45.81       32.15      4.62 o 
   4   2  22        6.36        5.80      1.75 o 
  -9   3  22        0.82        1.63      2.40 o 
  -7   3  22       91.16      101.75      4.28 o 
  -5   3  22       24.00       20.01      3.38 o 
  -3   3  22        5.51        4.01      1.44 o 
  -1   3  22        2.10        1.72      1.52 o 
   1   3  22        0.42        0.20      1.08 o 
   3   3  22       48.11       55.57      2.56 o 
   5   3  22        7.26        4.72      1.38 o 
  -8   4  22       10.07        6.29      3.98 o 
  -6   4  22       13.68        9.16      3.26 o 
  -4   4  22      113.50      116.02      4.43 o 
  -2   4  22      148.84      144.66      5.01 o 
   0   4  22       11.07        6.54      1.86 o 
   2   4  22      129.31      117.25      3.21 o 
   4   4  22       37.91       43.81      2.16 o 
  -7   5  22        1.82        0.33      2.05 o 
  -5   5  22        4.19        1.88      2.31 o 
  -3   5  22       80.09       83.02      7.01 o 
  -1   5  22      273.18      290.90      6.98 o 
   1   5  22        4.12        4.25      1.54 o 
   3   5  22        0.66       -0.83      1.25 o 
  -6   6  22        0.04        0.17      2.00 o 
  -4   6  22      135.50      144.37      4.28 o 
  -2   6  22       21.34       22.79      4.18 o 
   0   6  22        0.34        1.61      2.14 o 
   2   6  22       12.96        5.15      2.98 o 
  -3   7  22        1.85        0.99      1.58 o 
  -1   7  22       11.00        9.77      3.92 o 
  -9   1  23        1.66        0.21      1.74 o 
  -7   1  23        4.37        2.25      1.59 o 
  -5   1  23        7.09        8.90      1.80 o 
  -3   1  23       18.91       16.64      1.64 o 
  -1   1  23      112.16      101.53      2.68 o 
   1   1  23        0.27       -0.03      0.96 o 
   3   1  23       27.50       31.33      2.36 o 
  -8   2  23       41.29       40.71      2.83 o 
  -6   2  23        0.17       -0.09      1.15 o 
  -4   2  23        9.01        4.71      1.34 o 
  -2   2  23        0.95        0.54      1.45 o 
   0   2  23       35.32       33.42      2.89 o 
   2   2  23        8.03        3.68      1.80 o 
   4   2  23        2.07        5.33      1.85 o 
  -7   3  23       24.06       10.54      4.16 o 
  -5   3  23      118.83      110.04      4.63 o 
  -3   3  23       47.07       49.91      4.20 o 
  -1   3  23        0.30       -0.07      1.38 o 
   1   3  23        2.54        1.42      1.57 o 
   3   3  23       42.62       53.60      2.70 o 
  -6   4  23        7.92        3.22      2.14 o 
  -4   4  23        2.76        2.37      2.71 o 
  -2   4  23       49.78       58.91      3.48 o 
   0   4  23       24.98       24.24      2.54 o 
   2   4  23        0.02        1.64      1.32 o 
  -5   5  23        1.30        1.14      2.30 o 
  -3   5  23        0.33        1.58      2.66 o 
  -1   5  23        2.37        0.15      2.08 o 
   1   5  23       96.58       92.32      3.79 o 
  -4   6  23        1.12        1.96      1.74 o 
  -2   6  23       22.20       17.72      4.09 o 
   0   6  23       37.80       39.89      8.28 o 
  -6   0  24        0.80        2.08      2.25 o 
  -4   0  24       38.29       42.31      3.66 o 
  -2   0  24      159.20      189.55      7.60 o 
   0   0  24        1.21        1.69      1.61 o 
   2   0  24       43.32       42.98      3.81 o 
  -7   1  24        0.23       -1.52      1.58 o 
  -5   1  24       30.38       30.74      2.16 o 
  -3   1  24       28.44       23.24      2.09 o 
  -1   1  24        9.86        6.45      2.52 o 
   1   1  24       47.29       45.46      3.07 o 
   3   1  24       39.29       40.96      2.88 o 
  -6   2  24        5.15        3.23      2.18 o 
  -4   2  24        0.02        2.81      2.04 o 
  -2   2  24        0.56       -1.62      2.30 o 
   0   2  24        0.03        0.91      1.24 o 
   2   2  24       10.41        4.56      2.47 o 
  -5   3  24       86.14       94.73      5.29 o 
  -3   3  24        0.23        1.23      2.74 o 
  -1   3  24       24.73       23.60      3.99 o 
   1   3  24        0.23        0.06      1.19 o 
  -4   4  24        3.82        3.23      2.30 o 
  -2   4  24        3.02        0.87      1.85 o 
   0   4  24       54.41       50.24      2.82 o 
  -5   1  25        3.43        4.52      2.29 o 
  -3   1  25        0.87        0.05      1.52 o 
  -1   1  25        0.34        0.35      1.20 o 
  -4   2  25        1.08        2.31      1.97 o 
  -2   2  25        5.13        3.63      1.79 o 
   0   2  25        0.00       -1.41      1.41 o 
                                                 
